# Supplementary material for: Hydrothermal chimneys host habitat-specific microbial communities: analogues for studying the possible impact of mining seafloor massive sulfide deposits
Source: Sci Rep. 2018 Jul 10;8:10386. doi: 10.1038/s41598-018-28613-5 (PMC6039533; doi:10.1038/s41598-018-28613-5)
Supplement: Supplementary file 3 — Supplementary Table S3: exclusive bacterial and archaeal OTUs present in inactive chimneys versus all other samples. [file 41598_2018_28613_MOESM3_ESM.xlsx]

## Sheet: Bac OTUs inactive vs others
Supplementary Table S3: exclusive bacterial and archaeal OTUs present in inactive chimneys versus all other samples.
	open ocean		plume		sulfide talus	vent fluids		active chimneys			inactive chimneys
#OTU ID	RF4	RF1	F9	F5	S3	F6	F1	S5	S6	S8	S7	S1	S2	S4	taxonomy
New,ReferenceOTU279	0	0	0	0	0.000280946	0	0	0	0	0	0	2.1733e-06	4.84284e-06	0.00680986	Bacteria; Proteobacteria; Gammaproteobacteria; Thiotrichales; Piscirickettsiaceae; uncultured
New,ReferenceOTU1993	0	0	0	0	0.0010305	0	0	0	0	0	0	0.00394237	1.61428e-06	3.9041e-05	Bacteria; Proteobacteria; Gammaproteobacteria; Order Incertae Sedis; Family Incertae Sedis; Marinicella; uncultured bacterium
New,ReferenceOTU1957	0	0	0	0	0	0	0	0	0	0	0.00479399	3.25996e-05	0	0	Bacteria; Bacteroidetes; Flavobacteriia; Flavobacteriales; Flavobacteriaceae; uncultured
New,ReferenceOTU2002	0	0	0	0	3.90504e-05	0	0	0	0	0	0.00016519	0.00363376	0.000910454	2.78864e-06	Bacteria; Proteobacteria; Gammaproteobacteria; Order Incertae Sedis; Family Incertae Sedis; Marinicella; uncultured bacterium
AY285948,1,1417	0	0	0	0	4.33894e-06	0	0	0	0	0	0.000125197	0.00445093	0	0	Bacteria; Bacteroidetes; Flavobacteriia; Flavobacteriales; Flavobacteriaceae
JQ287337,1,1474	0	0	0	0	0.00101857	0	0	0	0	0	0	1.08665e-06	0	0.00344955	Bacteria; Proteobacteria; Gammaproteobacteria; Xanthomonadales; Xanthomonadaceae
New,ReferenceOTU794	0	0	0	0	0.00353406	0	0	0	0	0	0	1.08665e-06	4.84284e-06	0.000897943	Bacteria; Proteobacteria; Gammaproteobacteria
AB629531,1,915	0	0	0	0	0.00259794	0	0	0	0	0	0	1.08665e-06	0.00128174	0.000143615	Archaea; Euryarchaeota; Thermoplasmata; Marine Benthic Group E; uncultured archaeon; uncultured archaeon; uncultured archaeon
JN672663,1,1446	0	0	0	0	0.00102724	0	0	0	0	0	0	0	0	0.00231039	Bacteria; Bacteroidetes; Flavobacteriia; Flavobacteriales; Flavobacteriaceae; uncultured
FJ497464,1,1447	0	0	0	0	0.00236797	0	0	0	0	0	1.56496e-05	8.36722e-05	0	0.000588403	Bacteria; Proteobacteria; Alphaproteobacteria; SB1-18; uncultured bacterium; uncultured bacterium; uncultured bacterium
New,ReferenceOTU483	0	0	0	0	0.000264675	0	0	0	0	0	0	1.08665e-06	0	0.00260041	Bacteria; Actinobacteria; Acidimicrobiia; Acidimicrobiales; uncultured
New,ReferenceOTU907	0	0	0	0	0.00155225	0	0	0	0	0	0	0	0	0.00119772	Bacteria; Planctomycetes; Phycisphaerae; Phycisphaerales; Phycisphaeraceae; SM1A02; uncultured organism
JX117881,1,1361	0	0	0	0	0	0	0	0	0	0	0	0	0.00253119	0	Bacteria; Proteobacteria; Alphaproteobacteria; Rhizobiales; Rhizobiaceae; Rhizobium
JF261520,1,1433	0	0	0	0	1.08473e-06	0	0	0	0	0	3.47769e-06	0.000290136	0.00221802	0	Bacteria; Planctomycetes; Phycisphaerae; Phycisphaerales; Phycisphaeraceae; Phycisphaera; uncultured bacterium
New,ReferenceOTU1069	0	0	0	0	0	0	0	0	0	0	0.000337336	0.00199835	0	1.39432e-06	Bacteria; Proteobacteria; Deltaproteobacteria; Bdellovibrionales; Bdellovibrionaceae; OM27 clade; uncultured bacterium
New,ReferenceOTU1093	0	0	0	0	0.000238641	0	0	0	0	0	0	1.08665e-06	0	0.00203989	Bacteria; Proteobacteria; Gammaproteobacteria; Chromatiales; Ectothiorhodospiraceae; uncultured Ectothiorhodospiraceae bacterium; uncultured Ectothiorhodospiraceae bacterium
JQ580228,1,1500	0	0	0	0	0.00012366	0	0	0	0	0	0	9.77987e-06	0	0.00212495	Bacteria; Proteobacteria; Deltaproteobacteria; Myxococcales; Nannocystaceae; Nannocystis; uncultured delta proteobacterium
JQ287283,1,1480	0	0	0	0	0.00121382	0	0	0	0	0	0	0	4.84284e-06	0.00100391	Bacteria; Bacteroidetes; VC2,1 Bac22; uncultured bacterium; uncultured bacterium; uncultured bacterium; uncultured bacterium
JX227200,1,1435	0	0	0	0	0.000533689	0	0	0	0	0	0	0	0	0.00165366	Bacteria; Proteobacteria; Alphaproteobacteria; Parvularculales; Parvularculaceae; Parvularcula
New,ReferenceOTU1356	0	0	0	0	0.000668196	0	0	0	0	0	0	8.69321e-06	1.61428e-06	0.00147937	Bacteria; Planctomycetes; Phycisphaerae; CCM11a; uncultured planctomycete; uncultured planctomycete; uncultured planctomycete
New,ReferenceOTU1920	0	0	0	0	0.000214777	0	0	0	0	0	0	2.1733e-06	0	0.00185305	Bacteria; Chloroflexi; TK10; uncultured Chloroflexi bacterium; uncultured Chloroflexi bacterium; uncultured Chloroflexi bacterium; uncultured Chloroflexi bacterium
New,ReferenceOTU1463	0	0	0	0	0.000250574	0	0	0	0	0	0	2.1733e-06	0	0.00172477	Bacteria; Bacteroidetes; Sphingobacteriia; Sphingobacteriales; Chitinophagaceae; uncultured; uncultured Bacteroidetes bacterium
New,ReferenceOTU98	0	0	0	0	0	0	0	0	0	0	0	0.00185057	0	0	Bacteria; Bacteroidetes; Sphingobacteriia; Sphingobacteriales; Saprospiraceae; Portibacter; uncultured bacterium
New,ReferenceOTU2102	0	0	0	0	0.00175618	0	0	0	0	0	0	1.08665e-06	0	7.3899e-05	Bacteria; Proteobacteria; Alphaproteobacteria; Rhodospirillales; Rhodospirillaceae; uncultured; uncultured bacterium
New,CleanUp,ReferenceOTU1044158	0	0	0	0	4.66436e-05	0	0	0	0	0	0	0	0	0.00172896	Bacteria; Planctomycetes; Planctomycetacia; Planctomycetales; Planctomycetaceae; Pir4 lineage; uncultured bacterium
New,CleanUp,ReferenceOTU6399	0	0	0	0	0.000392674	0	0	0	0	0	0	1.08665e-06	0	0.00123676	Bacteria; Planctomycetes; Planctomycetacia; Planctomycetales; Planctomycetaceae
New,ReferenceOTU795	0	0	0	0	7.05077e-05	0	0	0	0	0	0	1.08665e-06	1.61428e-06	0.00155327	Bacteria; Acidobacteria; Holophagae; Acanthopleuribacterales; Acanthopleuribacteraceae; Acanthopleuribacter; uncultured bacterium
JX226977,1,1483	0	0	0	0	0.000216947	0	0	0	0	0	0	0	0	0.00137341	Bacteria; Bacteroidetes; Cytophagia; Cytophagales; Flammeovirgaceae; uncultured; uncultured organism
New,ReferenceOTU170	0	0	0	0	0.00102833	0	0	0	0	0	0	0	0	0.000531236	Bacteria; Proteobacteria; Gammaproteobacteria; Chromatiales; Chromatiaceae; Nitrosococcus; uncultured bacterium
FJ497613,1,1461	0	0	0	0	0.000312403	0	0	0	0	0	0	5.43326e-06	1.61428e-06	0.00119772	Bacteria; Proteobacteria; Gammaproteobacteria; Gammaproteobacteria Incertae Sedis; Unknown Family; Thiohalophilus
New,CleanUp,ReferenceOTU343059	0	0	0	0	0.000112812	0	0	0	0	0	0	0	0	0.00134831	Bacteria; Proteobacteria; Gammaproteobacteria; Gammaproteobacteria Incertae Sedis; Unknown Family; Thiohalophilus; uncultured bacterium
HQ216260,1,1245	0	0	0	0	0.000583587	0	0	0	0	0	0	3.25996e-06	0	0.000871451	Bacteria; Proteobacteria; Alphaproteobacteria; Rhodospirillales; Rhodospirillaceae; Thalassospira; uncultured alpha proteobacterium
JN860339,1,1456	0	0	0	0	0.000258167	0	0	0	0	0	0	0	0	0.00119912	Bacteria; Planctomycetes; Phycisphaerae; Phycisphaerales; Phycisphaeraceae; SM1A02
GU220760,1,1456	0	0	0	0	0.000186574	0	0	0	0	0	0	0	0	0.00125768	Bacteria; Planctomycetes; Phycisphaerae; Phycisphaerales; Phycisphaeraceae; SM1A02; uncultured bacterium
New,ReferenceOTU257	0	0	0	0	0.000152947	0	0	0	0	0	0	1.08665e-06	0	0.00128975	Bacteria; Proteobacteria; SPOTSOCT00m83; uncultured bacterium; uncultured bacterium; uncultured bacterium; uncultured bacterium
New,ReferenceOTU184	0	0	0	0	0.000318912	0	0	0	0	0	0	0	0	0.00111127	Bacteria; Planctomycetes; Phycisphaerae; Phycisphaerales; Phycisphaeraceae; SM1A02; uncultured Planctomycetales bacterium
New,ReferenceOTU1100	0	0	0	0	0.00103701	0	0	0	0	0	0	0	0	0.000376467	Bacteria; Planctomycetes; Phycisphaerae; Phycisphaerales; Phycisphaeraceae; Phycisphaera; uncultured bacterium
New,ReferenceOTU1942	0	0	0	0	0.00121165	0	0	0	0	0	0	1.30398e-05	0	0.000177079	Bacteria; Proteobacteria; Gammaproteobacteria; Oceanospirillales; Alcanivoracaceae; Kangiella; uncultured bacterium
New,ReferenceOTU1838	0	0	0	0	0.00111511	0	0	0	0	0	0	0	0	0.000262132	Unassigned
FJ497327,1,1443	0	0	0	0	0.000904668	0	0	0	0	0	0	2.28197e-05	0	0.000439211	Bacteria; Bacteroidetes; VC2,1 Bac22; uncultured bacterium; uncultured bacterium; uncultured bacterium; uncultured bacterium
New,ReferenceOTU1951	0	0	0	0	0.000130168	0	0	0	0	0	0	0	0	0.001227	Bacteria; Proteobacteria; Gammaproteobacteria; Thiotrichales; Thiotrichaceae; uncultured; uncultured gamma proteobacterium
New,ReferenceOTU2290	0	0	0	0	0	0	0	0	0	0	0.00134934	0	0	0	Bacteria; Proteobacteria; Gammaproteobacteria; Methylococcales; Marine Methylotrophic Group 2
New,ReferenceOTU165	0	0	0	0	0	0	0	0	0	0	2.43438e-05	0.00132354	0	0	Bacteria; Proteobacteria; Gammaproteobacteria; Xanthomonadales
New,ReferenceOTU1458	0	0	0	0	0	0	0	0	0	0	0.00131109	3.25996e-06	0	0	Unassigned
New,CleanUp,ReferenceOTU546713	0	0	0	0	0.000299387	0	0	0	0	0	0	6.51991e-06	1.61428e-06	0.00095511	Bacteria; Proteobacteria; Alphaproteobacteria; Parvularculales; Parvularculaceae; Parvularcula; uncultured bacterium
JX226967,1,1493	0	0	0	0	0.000493554	0	0	0	0	0	0	0	0	0.000758511	Bacteria; Planctomycetes; Phycisphaerae; Amsterdam-1B-07
JQ923661,1,1486	0	0	0	0	0	0	0	0	0	0	0	0	0.00122524	0	Bacteria; Proteobacteria; Gammaproteobacteria; Chromatiales; Chromatiaceae; Rheinheimera; uncultured bacterium
New,CleanUp,ReferenceOTU168938	0	0	0	0	0.000412199	0	0	0	0	0	0	0	0	0.000761299	Bacteria; Planctomycetes; Phycisphaerae; CCM11a; uncultured bacterium; uncultured bacterium; uncultured bacterium
New,ReferenceOTU2519	0	0	0	0	0	0	0	0	0	0	0.00111981	2.82529e-05	0	0	Bacteria; Proteobacteria; Gammaproteobacteria; Thiotrichales; Piscirickettsiaceae; Thiomicrospira
FJ712558,1,1397	0	0	0	0	0.000356877	0	0	0	0	0	1.91273e-05	0.000406408	0	0.000327665	Bacteria; Planctomycetes; Planctomycetacia; Planctomycetales; Planctomycetaceae; Bythopirellula; uncultured bacterium
New,CleanUp,ReferenceOTU786000	0	0	0	0	6.29146e-05	0	0	0	0	0	0	1.19532e-05	0	0.00101088	Bacteria; Proteobacteria; Alphaproteobacteria; SB1-18; uncultured bacterium; uncultured bacterium; uncultured bacterium
EU287040,1,1488	0	0	0	0	0.000330844	0	0	0	0	0	0	0	0	0.000741779	Bacteria; Actinobacteria; Acidimicrobiia; Acidimicrobiales; Acidimicrobiaceae; uncultured; uncultured bacterium
New,ReferenceOTU1613	0	0	0	0	5.42367e-06	0	0	0	0	0	0	0	0	0.00103459	Bacteria; Proteobacteria; Gammaproteobacteria; Chromatiales; Granulosicoccaceae; Granulosicoccus
New,ReferenceOTU2201	0	0	0	0	0.000680128	0	0	0	0	0	3.47769e-06	0.000226024	0	0.000124095	Bacteria; Planctomycetes; Phycisphaerae; Phycisphaerales; Phycisphaeraceae; Phycisphaera; uncultured bacterium
New,ReferenceOTU2603	0	0	0	0	0	0	0	0	0	0	0	0	0	0.00102761	Bacteria; Proteobacteria; Gammaproteobacteria; Thiotrichales; Thiotrichaceae; uncultured; uncultured gamma proteobacterium
New,CleanUp,ReferenceOTU1026674	0	0	0	0	0.000745212	0	0	0	0	0	0	0	1.61428e-06	0.000270498	Bacteria; Nitrospirae; Nitrospira; Nitrospirales; Nitrospiraceae; Leptospirillum; uncultured bacterium
AB858524,1,1419	0	0	0	0	0.000677959	0	0	0	0	0	0	0	0	0.00032906	Bacteria; Candidate division KB1; uncultured bacterium; uncultured bacterium; uncultured bacterium; uncultured bacterium; uncultured bacterium
GQ016330,1,1340	0	0	0	0	0.000130168	0	0	0	0	0	0	0.000638951	0	0.000223091	Bacteria; Actinobacteria; Acidimicrobiia; Acidimicrobiales; Acidimicrobiaceae; uncultured; uncultured bacterium
New,ReferenceOTU1793	0	0	0	0	0.00067145	0	0	0	0	0	0	0	0	0.000315117	Bacteria; Proteobacteria; Gammaproteobacteria; Xanthomonadales; JTB255 marine benthic group
New,CleanUp,ReferenceOTU868391	0	0	0	0	1.08473e-06	0	0	0	0	0	0	0	0	0.000969053	Bacteria; Proteobacteria; Gammaproteobacteria; Thiotrichales; Thiotrichaceae; uncultured; uncultured gamma proteobacterium
JF203332,1,1336	0	0	0	0	0	0	0	0	0	0	0	0	0.00096534	1.39432e-06	Bacteria; Actinobacteria; Actinobacteria; Corynebacteriales; Dietziaceae; Dietzia
New,ReferenceOTU1706	0	0	0	0	0.000560807	0	0	0	0	0	0	0	0	0.000395987	Bacteria; Proteobacteria; Gammaproteobacteria
EU491255,1,1464	0	0	0	0	0.000130168	0	0	0	0	0	0	0	0	0.000797552	Bacteria; Proteobacteria; Alphaproteobacteria; OCS116 clade; uncultured bacterium; uncultured bacterium; uncultured bacterium
New,CleanUp,ReferenceOTU780408	0	0	0	0	5.09825e-05	0	0	0	0	0	0	0	0	0.000870056	Bacteria; Planctomycetes; Planctomycetacia; Planctomycetales; Planctomycetaceae; Pir4 lineage; uncultured bacterium
New,ReferenceOTU204	0	0	0	0	0.00024298	0	0	0	0	0	0	0	0	0.000669274	Bacteria; BD1-5; uncultured bacterium; uncultured bacterium; uncultured bacterium; uncultured bacterium; uncultured bacterium
New,ReferenceOTU1433	0	0	0	0	9.65413e-05	0	0	0	0	0	0	0	0	0.000814283	Bacteria; Proteobacteria; Deltaproteobacteria; Myxococcales; Nannocystaceae; Nannocystis; uncultured bacterium
New,CleanUp,ReferenceOTU1141736	0	0	0	0	0.000845008	0	0	0	0	0	0	0	0	5.99558e-05	Bacteria; Bacteroidetes; Flavobacteriia; Flavobacteriales; Flavobacteriaceae; uncultured; uncultured bacterium
New,ReferenceOTU151	0	0	0	0	0.000328674	0	0	0	0	0	0	0	0	0.000570277	Bacteria; Proteobacteria; Deltaproteobacteria; Desulfobacterales; Nitrospinaceae; Nitrospina; uncultured delta proteobacterium
New,CleanUp,ReferenceOTU1030097	0	0	0	0	2.06099e-05	0	0	0	0	0	0	0	0	0.000871451	Bacteria; Proteobacteria; Deltaproteobacteria; GR-WP33-30; uncultured bacterium; uncultured bacterium; uncultured bacterium
New,CleanUp,ReferenceOTU1138445	0	0	0	0	0.000319997	0	0	0	0	0	0	1.08665e-06	6.45712e-06	0.000531236	Bacteria; Proteobacteria; Gammaproteobacteria; Chromatiales; Chromatiaceae; Nitrosococcus; uncultured bacterium
New,ReferenceOTU2125	0	0	0	0	0.000466436	0	0	0	0	0	0	0	0	0.00039041	Bacteria; Proteobacteria; Alphaproteobacteria
New,ReferenceOTU1726	0	0	0	0	0.000308064	0	0	0	0	0	0	0	0	0.000534025	Bacteria; Proteobacteria; Gammaproteobacteria; KI89A clade; uncultured bacterium; uncultured bacterium; uncultured bacterium
New,ReferenceOTU827	0	0	0	0	0.000355793	0	0	0	0	0	0	3.25996e-06	0	0.000479646	Bacteria; Gemmatimonadetes; Gemmatimonadetes; BD2-11 terrestrial group
New,ReferenceOTU1276	0	0	0	0	0.000580333	0	0	0	0	0	0	2.4993e-05	0	0.000230063	Bacteria; Planctomycetes; Planctomycetacia; Planctomycetales; Planctomycetaceae; Pir4 lineage
New,CleanUp,ReferenceOTU985017	0	0	0	0	0.000141015	0	0	0	0	0	0	0	0	0.000688795	Bacteria; Chlorobi; Ignavibacteria; Ignavibacteriales; uncultured bacterium; uncultured bacterium; uncultured bacterium
New,CleanUp,ReferenceOTU948656	0	0	0	0	0	0	0	0	0	0	0.000813779	9.77987e-06	0	0	Bacteria; Proteobacteria; Gammaproteobacteria; Methylococcales; Marine Methylotrophic Group 2; uncultured bacterium; uncultured bacterium
New,ReferenceOTU218	0	0	0	0	0.000800534	0	0	0	0	0	0	0	1.61428e-06	1.53375e-05	Bacteria; Proteobacteria; Gammaproteobacteria
New,CleanUp,ReferenceOTU521333	0	0	0	0	0	0	0	0	0	0	0.000799868	3.25996e-06	0	0	Unassigned
HQ203752,1,1514	0	0	0	0	0.000253828	0	0	0	0	0	1.73884e-06	0.000380328	0	0.000131066	Bacteria; Proteobacteria; Deltaproteobacteria; Myxococcales; Sandaracinaceae; Sandaracinus; uncultured bacterium
New,CleanUp,ReferenceOTU666184	0	0	0	0	1.95252e-05	0	0	0	0	0	0	0	0	0.000743173	Bacteria; Proteobacteria; Alphaproteobacteria; Rhodospirillales; Rhodospirillaceae; Defluviicoccus; uncultured alpha proteobacterium
New,CleanUp,ReferenceOTU795456	0	0	0	0	0.00051091	0	0	0	0	0	0	0.000177124	0	7.25047e-05	Bacteria; Spirochaetae; Spirochaetes; Spirochaetales; Leptospiraceae; uncultured
JQ287236,1,1456	0	0	0	0	0.000205015	0	0	0	0	0	0	0	0	0.000545179	Bacteria; Proteobacteria; Alphaproteobacteria; Rhodospirillales; Rhodospirillaceae; uncultured
New,ReferenceOTU157	0	0	0	0	0	0	0	0	0	0	0.000728575	1.52131e-05	0	0	Bacteria; Proteobacteria; Gammaproteobacteria; Thiotrichales; Piscirickettsiaceae; uncultured
JQ287225,1,1420	0	0	0	0	0.000699653	0	0	0	0	0	0	0	0	4.04353e-05	Bacteria; Candidate division OD1; uncultured bacterium; uncultured bacterium; uncultured bacterium; uncultured bacterium; uncultured bacterium
New,ReferenceOTU413	0	0	0	0	0.000647586	0	0	0	0	0	0	0	0	8.64479e-05	Unassigned
New,CleanUp,ReferenceOTU827569	0	0	0	0	0.000639993	0	0	0	0	0	0	0	1.61428e-06	8.92365e-05	Unassigned
New,CleanUp,ReferenceOTU651651	0	0	0	0	0.000337352	0	0	0	0	0	0	2.1733e-06	0	0.000384833	Bacteria; Planctomycetes; Planctomycetacia; Planctomycetales; Planctomycetaceae; Pirellula; uncultured bacterium
New,ReferenceOTU598	0	0	0	0	0.000677959	0	0	0	0	0	0	0	0	4.46183e-05	Bacteria; Proteobacteria; pItb-vmat-80; uncultured bacterium; uncultured bacterium; uncultured bacterium; uncultured bacterium
New,ReferenceOTU1435	0	0	0	0	0.000708331	0	0	0	0	0	0	0	0	1.39432e-05	Archaea; Euryarchaeota; Halobacteria; Halobacteriales; Deep Sea Hydrothermal Vent Gp 6(DHVEG-6); uncultured archaeon; uncultured archaeon
New,ReferenceOTU902	0	0	0	0	0.000324335	0	0	0	0	0	0	0	0	0.000393199	Bacteria; Proteobacteria; Gammaproteobacteria; Chromatiales; Chromatiaceae; Nitrosococcus; uncultured bacterium
New,CleanUp,ReferenceOTU868705	0	0	0	0	0	0	0	0	0	0	0.000665977	4.45527e-05	0	0	Bacteria; Proteobacteria; Gammaproteobacteria; Methylococcales; Marine Methylotrophic Group 2; uncultured bacterium; uncultured bacterium
HM598175,1,1482	0	0	0	0	0.000334098	0	0	0	0	0	0	2.4993e-05	0	0.00032906	Bacteria; Planctomycetes; Planctomycetacia; Planctomycetales; Planctomycetaceae; Planctomyces; uncultured bacterium
New,CleanUp,ReferenceOTU200847	0	0	0	0	0	0	0	0	0	0	0.000100853	0.000572665	0	1.39432e-06	Bacteria; Proteobacteria; Gammaproteobacteria; Thiotrichales; Piscirickettsiaceae; Thiomicrospira
EU574658,1,1463	0	0	0	0	0.000503317	0	0	0	0	0	0	3.25996e-06	1.61428e-06	0.00016453	Bacteria; Proteobacteria; AEGEAN-245; uncultured bacterium; uncultured bacterium; uncultured bacterium; uncultured bacterium
New,CleanUp,ReferenceOTU646777	0	0	0	0	0.000430639	0	0	0	0	0	0	0	1.61428e-06	0.00023564	Bacteria; Proteobacteria; Gammaproteobacteria
New,CleanUp,ReferenceOTU192541	0	0	0	0	0	0	0	0	0	0	0.000664238	0	0	0	Unassigned
GQ263041,1,1410	0	0	0	0	0.0003482	0	0	0	0	0	0	8.69321e-06	0	0.000306751	Bacteria; Planctomycetes; Planctomycetacia; Planctomycetales; Planctomycetaceae; Planctomyces; uncultured planctomycete
EU491379,1,1499	0	0	0	0	1.6271e-05	0	0	0	0	0	0	0.000642211	0	0	Bacteria; Planctomycetes; Planctomycetacia; Planctomycetales; Planctomycetaceae; Bythopirellula; uncultured bacterium
New,CleanUp,ReferenceOTU683811	0	0	0	0	0	0	0	0	0	0	0.000641633	1.62998e-05	0	0	Bacteria; Proteobacteria; Epsilonproteobacteria; Campylobacterales; Helicobacteraceae; Sulfurimonas
New,CleanUp,ReferenceOTU395376	0	0	0	0	0	0	0	0	0	0	0.000653805	0	0	0	Bacteria; Proteobacteria; Gammaproteobacteria; Thiotrichales; Thiotrichaceae; uncultured; uncultured bacterium
New,CleanUp,ReferenceOTU448255	0	0	0	0	2.16947e-06	0	0	0	0	0	0	0	0	0.000648359	Bacteria; Proteobacteria; Gammaproteobacteria; Thiotrichales; Thiotrichaceae; uncultured; uncultured gamma proteobacterium
New,ReferenceOTU1870	0	0	0	0	0.000536943	0	0	0	0	0	0	0	0	0.00011294	Bacteria; Candidate division OD1; uncultured bacterium; uncultured bacterium; uncultured bacterium; uncultured bacterium; uncultured bacterium
AM997983,1,1482	0	0	0	0	0.000151863	0	0	0	0	0	0	0	1.61428e-06	0.000490801	Bacteria; Bacteroidetes; Flavobacteriia; Flavobacteriales; Cryomorphaceae; Owenweeksia; uncultured deep-sea bacterium
New,CleanUp,ReferenceOTU465877	0	0	0	0	0.00054996	0	0	0	0	0	0	0	0	8.78422e-05	Bacteria; Proteobacteria; Gammaproteobacteria; Chromatiales; Chromatiaceae; Nitrosococcus; uncultured bacterium
New,ReferenceOTU756	0	0	0	0	0	0	0	0	0	0	0.000627722	2.1733e-06	0	0	Unassigned
DQ832632,1,1443	0	0	0	0	0.000608536	0	0	0	0	0	0	1.08665e-06	0	1.39432e-05	Bacteria; Bacteroidetes; Flavobacteriia; Flavobacteriales; Flavobacteriaceae; Maritimimonas; uncultured bacterium
New,ReferenceOTU1901	0	0	0	0	0.00057057	0	0	0	0	0	0	3.25996e-06	0	4.04353e-05	Bacteria; Proteobacteria; Alphaproteobacteria; DB1-14; uncultured bacterium; uncultured bacterium; uncultured bacterium
New,CleanUp,ReferenceOTU1125647	0	0	0	0	1.51863e-05	0	0	0	0	0	0	0	0	0.000596769	Bacteria; Proteobacteria; Deltaproteobacteria; SAR324 clade(Marine group B); uncultured delta proteobacterium; uncultured delta proteobacterium; uncultured delta proteobacterium
New,ReferenceOTU2043	0	0	0	0	0.000468605	0	0	0	0	0	0	1.08665e-06	0	0.000142221	Bacteria; Proteobacteria; Gammaproteobacteria; Chromatiales; Chromatiaceae; Nitrosococcus; uncultured bacterium
New,CleanUp,ReferenceOTU348035	0	0	0	0	1.6271e-05	0	0	0	0	0	0	0	0	0.000577249	Bacteria; Planctomycetes; Phycisphaerae; CCM11a; uncultured bacterium; uncultured bacterium; uncultured bacterium
HQ153874,1,1407	0	0	0	0	0.000564062	0	0	0	0	0	0	7.60656e-06	0	1.81262e-05	Bacteria; Planctomycetes; Planctomycetacia; Planctomycetales; Planctomycetaceae; Pir4 lineage; uncultured bacterium
New,CleanUp,ReferenceOTU677182	0	0	0	0	2.38641e-05	0	0	0	0	0	0	0	0	0.000563306	Unassigned
New,CleanUp,ReferenceOTU258958	0	0	0	0	2.82031e-05	0	0	0	0	0	0	4.34661e-06	0	0.000540997	Bacteria; Proteobacteria; Gammaproteobacteria; Thiotrichales; Thiotrichaceae; uncultured; uncultured gamma proteobacterium
JX227364,1,1484	0	0	0	0	3.14573e-05	0	0	0	0	0	0	0	0	0.000539602	Bacteria; Bacteroidetes; Cytophagia; Cytophagales; Flammeovirgaceae; uncultured; uncultured bacterium
New,CleanUp,ReferenceOTU990518	0	0	0	0	0.000496808	0	0	0	0	0	0	0	0	6.41388e-05	Bacteria; Planctomycetes; Planctomycetacia; Planctomycetales; Planctomycetaceae; Pir4 lineage; uncultured bacterium
New,ReferenceOTU150	0	0	0	0	0.000530435	0	0	0	0	0	0	0	0	2.37035e-05	Bacteria; Bacteroidetes; Sphingobacteriia; Sphingobacteriales; Saprospiraceae; uncultured; uncultured bacterium
GQ347224,1,1343	0	0	0	0	0.000186574	0	0	0	0	0	0	3.25996e-06	0	0.000362523	Bacteria; Proteobacteria; Alphaproteobacteria; Rhodospirillales; Rhodospirillaceae; uncultured
KC682582,1,1501	0	0	0	0	7.48466e-05	0	0	0	0	0	0	3.25996e-06	1.61428e-06	0.00047128	Bacteria; Planctomycetes; Planctomycetacia; Planctomycetales; Planctomycetaceae; Planctomyces; uncultured bacterium
New,CleanUp,ReferenceOTU458611	0	0	0	0	6.29146e-05	0	0	0	0	0	6.78149e-05	0.000216244	0	0.000196599	Bacteria; Bacteroidetes; Flavobacteriia; Flavobacteriales; Cryomorphaceae; Owenweeksia; uncultured bacterium
New,CleanUp,ReferenceOTU278009	0	0	0	0	0.000437148	0	0	0	0	0	0	2.1733e-06	1.61428e-06	0.000101785	Bacteria; Proteobacteria; Gammaproteobacteria; Chromatiales; Chromatiaceae; Nitrosococcus; uncultured bacterium
New,ReferenceOTU1403	0	0	0	0	0.000118236	0	0	0	0	0	0	0	0	0.000423874	Bacteria; Gemmatimonadetes; Gemmatimonadetes; BD2-11 terrestrial group; uncultured bacterium; uncultured bacterium; uncultured bacterium
New,CleanUp,ReferenceOTU411709	0	0	0	0	8.67787e-05	0	0	0	0	0	0	0	0	0.000454549	Bacteria; Proteobacteria; Gammaproteobacteria; Chromatiales; Ectothiorhodospiraceae; Acidiferrobacter
GU584647,1,1392	0	0	0	0	0.000521757	0	0	0	0	0	0	0	1.61428e-06	1.67319e-05	Bacteria; Proteobacteria; Gammaproteobacteria; Alteromonadales; Alteromonadaceae
New,CleanUp,ReferenceOTU667119	0	0	0	0	0.0004903	0	0	0	0	0	0	0	1.61428e-06	4.60126e-05	Bacteria; Candidate division OD1; uncultured bacterium; uncultured bacterium; uncultured bacterium; uncultured bacterium; uncultured bacterium
New,CleanUp,ReferenceOTU799832	0	0	0	0	0	0	0	0	0	0	0.000519914	1.08665e-05	0	0	Bacteria; Proteobacteria; Alphaproteobacteria; Rhodobacterales; Rhodobacteraceae; Roseobacter clade NAC11-7 lineage
JQ844161,1,1548	0	0	0	0	1.08473e-06	0	0	0	0	0	0	0	0.000526255	2.78864e-06	Bacteria; Firmicutes; Bacilli; Bacillales; Planococcaceae; Lysinibacillus
New,ReferenceOTU2608	0	0	0	0	0.000509825	0	0	0	0	0	0	0	0	1.67319e-05	Bacteria; Proteobacteria; Deltaproteobacteria; Myxococcales; uncultured; uncultured bacterium; uncultured bacterium
New,ReferenceOTU1890	0	0	0	0	0.000168134	0	0	0	0	0	0	0	0	0.000349975	Bacteria; Proteobacteria; Gammaproteobacteria
New,CleanUp,ReferenceOTU770905	0	0	0	0	0.000233218	0	0	0	0	0	0	0	0	0.000280259	Unassigned
New,ReferenceOTU1626	0	0	0	0	4.23046e-05	0	0	0	0	0	0	0	1.61428e-06	0.000462915	Bacteria; Proteobacteria; Zetaproteobacteria; Mariprofundales; Mariprofundaceae; Mariprofundus; uncultured bacterium
New,ReferenceOTU1540	0	0	0	0	0.000373148	0	0	0	0	0	0	0	1.61428e-06	0.000129672	Bacteria; Proteobacteria; Gammaproteobacteria; Pseudomonadales; Pseudomonadaceae; Pseudomonas
New,CleanUp,ReferenceOTU240586	0	0	0	0	0.000131253	0	0	0	0	0	1.73884e-06	0.000370548	0	0	Bacteria; Proteobacteria; Alphaproteobacteria; DB1-14; uncultured bacterium; uncultured bacterium; uncultured bacterium
New,CleanUp,ReferenceOTU9335	0	0	0	0	4.44741e-05	0	0	0	0	0	1.73884e-06	0	0	0.000453154	Bacteria; Bacteroidetes; Cytophagia; Cytophagales; Flammeovirgaceae; Reichenbachiella; uncultured bacterium
New,CleanUp,ReferenceOTU432196	0	0	0	0	1.41015e-05	0	0	0	0	0	0	0	1.61428e-06	0.000476858	Bacteria; Proteobacteria; Gammaproteobacteria; Gammaproteobacteria Incertae Sedis; Unknown Family; Thiohalophilus; uncultured gamma proteobacterium
New,ReferenceOTU2641	0	0	0	0	2.82031e-05	0	0	0	0	0	0	0	0	0.000464309	Bacteria; Bacteroidetes; Cytophagia; Cytophagales; Flammeovirgaceae; Reichenbachiella; uncultured bacterium
New,CleanUp,ReferenceOTU934540	0	0	0	0	0	0	0	0	0	0	0.000485137	5.43326e-06	0	0	Bacteria; Proteobacteria; Gammaproteobacteria; Methylococcales; Marine Methylotrophic Group 2; uncultured bacterium; uncultured bacterium
FN553495,1,1504	0	0	0	0	0.000141015	0	0	0	0	0	0	1.08665e-06	1.61428e-06	0.000344397	Bacteria; Planctomycetes; Planctomycetacia; Planctomycetales; Planctomycetaceae; Planctomyces; uncultured bacterium
New,ReferenceOTU294	0	0	0	0	0.000328674	0	0	0	0	0	5.21653e-06	0.000108665	0	4.46183e-05	Bacteria; Proteobacteria; Alphaproteobacteria; DB1-14; uncultured bacterium; uncultured bacterium; uncultured bacterium
New,ReferenceOTU2023	0	0	0	0	2.16947e-05	0	0	0	0	0	0	0	0	0.000462915	Bacteria; Proteobacteria; Gammaproteobacteria
New,CleanUp,ReferenceOTU123539	0	0	0	0	8.67787e-05	0	0	0	0	0	0	0	0	0.000394593	Bacteria; Proteobacteria; Alphaproteobacteria; Rhodospirillales; Rhodospirillaceae; uncultured
New,CleanUp,ReferenceOTU280817	0	0	0	0	0	0	0	0	0	0	0.000471226	4.34661e-06	0	0	Bacteria; Proteobacteria; Gammaproteobacteria; Thiotrichales; Piscirickettsiaceae; Thiomicrospira; uncultured bacterium
New,ReferenceOTU2424	0	0	0	0	1.84405e-05	0	0	0	0	0	0	0	0	0.000455943	Bacteria; Proteobacteria; Deltaproteobacteria; Desulfobacterales; Nitrospinaceae; Nitrospina; uncultured bacterium
New,CleanUp,ReferenceOTU929144	0	0	0	0	0.000181151	0	0	0	0	0	0	0.000141265	4.84284e-06	0.000146404	Bacteria; Planctomycetes; Planctomycetacia; Planctomycetales; Planctomycetaceae
New,CleanUp,ReferenceOTU851121	0	0	0	0	0	0	0	0	0	0	0.00046601	6.51991e-06	0	0	Bacteria; Proteobacteria; Epsilonproteobacteria; Campylobacterales; Helicobacteraceae; Sulfurovum; uncultured bacterium
New,CleanUp,ReferenceOTU459792	0	0	0	0	0	0	0	0	0	0	0.000469488	0	0	0	Unassigned
New,ReferenceOTU986	0	0	0	0	2.71183e-05	0	0	0	0	0	0	1.08665e-06	0	0.000439211	Bacteria; Proteobacteria; Deltaproteobacteria; Myxococcales; Nannocystaceae; Enhygromyxa; uncultured bacterium
New,ReferenceOTU871	0	0	0	0	4.55588e-05	0	0	0	0	0	0	0	0	0.000419691	Bacteria; Proteobacteria; Gammaproteobacteria; Chromatiales; Ectothiorhodospiraceae; Acidiferrobacter; uncultured gamma proteobacterium
New,CleanUp,ReferenceOTU1020062	0	0	0	0	5.53214e-05	0	0	0	0	0	0	0	0	0.000405747	Bacteria; Planctomycetes; Phycisphaerae; CCM11a; uncultured planctomycete; uncultured planctomycete; uncultured planctomycete
New,CleanUp,ReferenceOTU390025	0	0	0	0	0.000207184	0	0	0	0	0	0	0	0	0.000249583	Bacteria; Proteobacteria; Gammaproteobacteria; Chromatiales; Chromatiaceae; Nitrosococcus; uncultured bacterium
New,ReferenceOTU2550	0	0	0	0	1.08473e-06	0	0	0	0	0	5.21653e-05	0.000397715	0	0	Bacteria; Proteobacteria; Gammaproteobacteria; Thiotrichales; Piscirickettsiaceae; Thiomicrospira; uncultured gamma proteobacterium
JN441308,1,1406	0	0	0	0	1.08473e-06	0	0	0	0	0	1.91273e-05	0.000277096	0.000151742	0	Bacteria; Bacteroidetes; Flavobacteriia; Flavobacteriales; Cryomorphaceae; Cryomorpha; uncultured organism
FR682675,1,1488	0	0	0	0	0	0	0	0	0	0	0	0	0.000443927	0	Bacteria; Actinobacteria; Actinobacteria; Micrococcales; Micrococcaceae; Arthrobacter; Arthrobacter agilis
New,ReferenceOTU185	0	0	0	0	2.38641e-05	0	0	0	0	0	0	1.08665e-06	0	0.000418296	Bacteria; Proteobacteria; Deltaproteobacteria; Myxococcales; Haliangiaceae; Haliangium; uncultured bacterium
JQ036265,1,1463	0	0	0	0	0.000174642	0	0	0	0	0	0	3.25996e-06	0	0.000264921	Bacteria; Proteobacteria; Alphaproteobacteria; OCS116 clade; uncultured bacterium; uncultured bacterium; uncultured bacterium
New,ReferenceOTU271	0	0	0	0	0	0	0	0	0	0	0.000424278	1.62998e-05	0	0	Bacteria; Proteobacteria; Gammaproteobacteria; Methylococcales; Methylococcaceae; uncultured; uncultured bacterium
EU050808,1,1424	0	0	0	0	0.000129083	0	0	0	0	0	0	3.25996e-06	0	0.000308145	Bacteria; Proteobacteria; Gammaproteobacteria; Order Incertae Sedis; Family Incertae Sedis; Marinicella; uncultured bacterium
FN396650,1,1433	0	0	0	0	0.000214777	0	0	0	0	0	0	1.08665e-06	0	0.000220303	Bacteria; Proteobacteria; Deltaproteobacteria; Sh765B-TzT-29
New,ReferenceOTU724	0	0	0	0	5.20672e-05	0	0	0	0	0	0	0	0	0.000383438	Bacteria; Planctomycetes; Planctomycetacia; Planctomycetales; Planctomycetaceae; Pir4 lineage; uncultured bacterium
JN123543,1,1413	0	0	0	0	1.84405e-05	0	0	0	0	0	0	0.000402061	0	9.76025e-06	Bacteria; Planctomycetes; Phycisphaerae; Phycisphaerales; Phycisphaeraceae; SM1A02; uncultured bacterium
New,CleanUp,ReferenceOTU674588	0	0	0	0	0.000386165	0	0	0	0	0	0	0	1.61428e-06	3.9041e-05	Bacteria; Proteobacteria; Gammaproteobacteria
New,CleanUp,ReferenceOTU102868	0	0	0	0	0.000390504	0	0	0	0	0	0	0	0	3.34637e-05	Bacteria; Proteobacteria; Gammaproteobacteria; Chromatiales; Ectothiorhodospiraceae; Acidiferrobacter; uncultured bacterium
New,CleanUp,ReferenceOTU423057	0	0	0	0	0.000278777	0	0	0	0	0	0	0	0	0.000145009	Bacteria; Candidate division OD1; uncultured bacterium; uncultured bacterium; uncultured bacterium; uncultured bacterium; uncultured bacterium
New,ReferenceOTU580	0	0	0	0	1.08473e-06	0	0	0	0	0	0	0	0	0.000419691	Bacteria; Proteobacteria; Gammaproteobacteria; Thiotrichales; Thiotrichaceae; uncultured; uncultured gamma proteobacterium
New,CleanUp,ReferenceOTU600267	0	0	0	0	0.000377487	0	0	0	0	0	0	0	0	4.04353e-05	Unassigned
New,ReferenceOTU1921	0	0	0	0	0.000176812	0	0	0	0	0	0	0	0	0.000239823	Bacteria; Proteobacteria; Deltaproteobacteria; Myxococcales; Sandaracinaceae; Sandaracinus; uncultured bacterium
New,CleanUp,ReferenceOTU884803	0	0	0	0	3.14573e-05	0	0	0	0	0	0	0	0	0.000383438	Bacteria; Planctomycetes; Planctomycetacia; Planctomycetales; Planctomycetaceae; Pir4 lineage
New,CleanUp,ReferenceOTU649810	0	0	0	0	9.11177e-05	0	0	0	0	0	0	0	0	0.000323482	Bacteria; Proteobacteria; Deltaproteobacteria; Myxococcales; uncultured; uncultured delta proteobacterium; uncultured delta proteobacterium
New,ReferenceOTU1418	0	0	0	0	4.23046e-05	0	0	0	0	0	6.95537e-06	1.08665e-06	0	0.000363918	Bacteria; Verrucomicrobia; Verrucomicrobiae; Verrucomicrobiales; DEV007; uncultured bacterium; uncultured bacterium
New,ReferenceOTU1832	0	0	0	0	0.00038725	0	0	0	0	0	0	0	0	2.64921e-05	Bacteria; Proteobacteria; Deltaproteobacteria; Bdellovibrionales; Bacteriovoracaceae; uncultured; uncultured bacterium
New,ReferenceOTU610	0	0	0	0	0	0	0	0	0	0	0	0.000411841	0	0	Bacteria; Proteobacteria; Gammaproteobacteria; Thiotrichales; Piscirickettsiaceae; endosymbionts; uncultured bacterium
New,CleanUp,ReferenceOTU911187	0	0	0	0	0	0	0	0	0	0	0	0	0	0.000411325	Bacteria; Proteobacteria; Gammaproteobacteria; Chromatiales; Ectothiorhodospiraceae; Acidiferrobacter; uncultured gamma proteobacterium
GU220751,1,1464	0	0	0	0	0.000145354	0	0	0	0	0	1.73884e-06	7.82389e-05	0	0.000185445	Bacteria; Proteobacteria; Alphaproteobacteria; SB1-18; uncultured bacterium; uncultured bacterium; uncultured bacterium
New,CleanUp,ReferenceOTU483516	0	0	0	0	1.95252e-05	0	0	0	0	0	0	0	0	0.00039041	Bacteria; Planctomycetes; OM190; uncultured bacterium; uncultured bacterium; uncultured bacterium; uncultured bacterium
New,ReferenceOTU752	0	0	0	0	1.73557e-05	0	0	0	0	0	0	0	0	0.000391804	Bacteria; Proteobacteria; Gammaproteobacteria; Chromatiales; Chromatiaceae; Nitrosococcus; uncultured bacterium
New,CleanUp,ReferenceOTU539642	0	0	0	0	0	0	0	0	0	0	0	0.000406408	0	0	Bacteria; Proteobacteria; Gammaproteobacteria; Chromatiales; Ectothiorhodospiraceae
New,CleanUp,ReferenceOTU297901	0	0	0	0	1.08473e-06	0	0	0	0	0	0	0.000405321	0	0	Bacteria; Proteobacteria; Alphaproteobacteria; Rhodospirillales; Rhodospirillaceae; AEGEAN-169 marine group; uncultured bacterium
New,CleanUp,ReferenceOTU604708	0	0	0	0	5.20672e-05	0	0	0	0	0	0	3.25996e-06	0	0.000349975	Bacteria; Proteobacteria; Gammaproteobacteria; Pseudomonadales; Pseudomonadaceae; Pseudomonas; uncultured bacterium
New,CleanUp,ReferenceOTU455201	0	0	0	0	0	0	0	0	0	0	0.000403412	0	0	0	Bacteria; Proteobacteria; Epsilonproteobacteria; Campylobacterales; Helicobacteraceae; Sulfurovum; uncultured bacterium
New,CleanUp,ReferenceOTU261517	0	0	0	0	0	0	0	0	0	0	0.000396456	3.25996e-06	0	0	Bacteria; Bacteroidetes; Flavobacteriia; Flavobacteriales; Flavobacteriaceae; Flavobacterium; uncultured bacterium
EU491639,1,1458	0	0	0	0	4.98978e-05	0	0	0	0	0	0	0	0	0.000341609	Bacteria; Gemmatimonadetes; Gemmatimonadetes; Gemmatimonadales; Gemmatimonadaceae; uncultured; uncultured bacterium
New,ReferenceOTU2020	0	0	0	0	0.000309149	0	0	0	0	0	0	1.08665e-06	0	7.94763e-05	Bacteria; Proteobacteria; Gammaproteobacteria; Xanthomonadales; JTB255 marine benthic group; uncultured gamma proteobacterium; uncultured gamma proteobacterium
New,CleanUp,ReferenceOTU2955	0	0	0	0	4.33894e-06	0	0	0	0	0	0	0	1.61428e-06	0.000382044	Bacteria; Planctomycetes; Planctomycetacia; Planctomycetales; Planctomycetaceae; Planctomyces; uncultured bacterium
New,CleanUp,ReferenceOTU626816	0	0	0	0	2.16947e-06	0	0	0	0	0	0	0	0	0.000383438	Bacteria; Proteobacteria; Gammaproteobacteria; Chromatiales; Ectothiorhodospiraceae; Acidiferrobacter
New,ReferenceOTU932	0	0	0	0	0.000337352	0	0	0	0	0	0	7.60656e-06	0	3.9041e-05	Bacteria; Bacteroidetes; Flavobacteriia; Flavobacteriales; Flavobacteriaceae; Lutibacter
New,ReferenceOTU2522	0	0	0	0	0.000124744	0	0	0	0	0	0	0.000218417	0	3.9041e-05	Bacteria; Proteobacteria; Gammaproteobacteria; KI89A clade
New,CleanUp,ReferenceOTU861512	0	0	0	0	0.000152947	0	0	0	0	0	0	0	0	0.000227274	Bacteria; Planctomycetes; Planctomycetacia; Planctomycetales; Planctomycetaceae; Pir4 lineage
New,ReferenceOTU21	0	0	0	0	0	0	0	0	0	0	0.000379068	1.08665e-06	0	0	Bacteria; Proteobacteria; Gammaproteobacteria; Methylococcales; Marine Methylotrophic Group 2; uncultured bacterium; uncultured bacterium
New,ReferenceOTU1009	0	0	0	0	0.000310234	0	0	0	0	0	0	1.08665e-06	0	6.83217e-05	Unassigned
New,CleanUp,ReferenceOTU795878	0	0	0	0	0.000116067	0	0	0	0	0	0	0	0	0.000262132	Bacteria; Bacteroidetes; Sphingobacteriia; Sphingobacteriales; Saprospiraceae; uncultured
New,CleanUp,ReferenceOTU877357	0	0	0	0	0.000360132	0	0	0	0	0	0	0	0	1.53375e-05	Bacteria; Proteobacteria; Deltaproteobacteria; Myxococcales; VHS-B3-70; uncultured bacterium; uncultured bacterium
New,CleanUp,ReferenceOTU237555	0	0	0	0	0.000175727	0	0	0	0	0	0	0	0	0.000196599	Bacteria; Planctomycetes; Phycisphaerae; Phycisphaerales; Phycisphaeraceae; Phycisphaera
New,CleanUp,ReferenceOTU693055	0	0	0	0	0	0	0	0	0	0	0.000370374	0	0	0	Bacteria; Proteobacteria; Epsilonproteobacteria; Campylobacterales; Helicobacteraceae; Sulfurimonas; uncultured bacterium
New,CleanUp,ReferenceOTU923477	0	0	0	0	0.000209354	0	0	0	0	0	0	0	0	0.000160347	Bacteria; Planctomycetes; Planctomycetacia; Planctomycetales; Planctomycetaceae; Pir4 lineage
New,ReferenceOTU603	0	0	0	0	0	0	0	0	0	0	0.000356463	9.77987e-06	0	0	Bacteria; Proteobacteria; Gammaproteobacteria; Methylococcales; IheB2-23; uncultured bacterium; uncultured bacterium
New,ReferenceOTU1596	0	0	0	0	1.41015e-05	0	0	0	0	0	2.78215e-05	0.000315129	0	6.9716e-06	Bacteria; Bacteroidetes; Flavobacteriia; Flavobacteriales; Flavobacteriaceae
New,CleanUp,ReferenceOTU1108173	0	0	0	0	9.65413e-05	0	0	0	0	0	0	8.69321e-06	0	0.000257949	Bacteria; Acidobacteria; Holophagae; Subgroup 10; CA002; uncultured bacterium; uncultured bacterium
New,CleanUp,ReferenceOTU131616	0	0	0	0	0	0	0	0	0	0	0.000340813	2.1733e-05	0	0	Unassigned
New,CleanUp,ReferenceOTU459283	0	0	0	0	0.000353623	0	0	0	0	0	0	5.43326e-06	0	2.78864e-06	Archaea; Euryarchaeota; Halobacteria; Halobacteriales; Deep Sea Hydrothermal Vent Gp 6(DHVEG-6); uncultured archaeon; uncultured archaeon
New,CleanUp,ReferenceOTU592965	0	0	0	0	0	0	0	0	0	0	0.000361679	0	0	0	Bacteria; Bacteroidetes; Flavobacteriia; Flavobacteriales; Flavobacteriaceae; Lutibacter; uncultured Bacteroidetes bacterium
New,CleanUp,ReferenceOTU489673	0	0	0	0	5.74909e-05	0	0	0	0	0	0	0	0	0.000302568	Bacteria; Verrucomicrobia; Opitutae; Opitutales; Opitutaceae; Diplosphaera
New,CleanUp,ReferenceOTU121100	0	0	0	0	0.000160541	0	0	0	0	0	0	0	0	0.000199388	Bacteria; Proteobacteria; Gammaproteobacteria; Chromatiales; Ectothiorhodospiraceae; Acidiferrobacter; uncultured gamma proteobacterium
New,ReferenceOTU1943	0	0	0	0	0	0	0	0	0	0	0	0.000356422	0	0	Bacteria; Proteobacteria; Gammaproteobacteria
New,CleanUp,ReferenceOTU154678	0	0	0	0	2.60336e-05	0	0	0	0	0	0	0	0	0.00032906	Bacteria; Planctomycetes; Planctomycetacia; Planctomycetales; Planctomycetaceae; Pir4 lineage; uncultured bacterium
GU235283,1,1371	0	0	0	0	2.82031e-05	0	0	0	0	0	0	5.43326e-06	0	0.000320694	Bacteria; Proteobacteria; AEGEAN-245
New,CleanUp,ReferenceOTU703149	0	0	0	0	0	0	0	0	0	0	5.73818e-05	0.000296656	0	0	Bacteria; Proteobacteria; Gammaproteobacteria; Gammaproteobacteria Incertae Sedis; Unknown Family
New,CleanUp,ReferenceOTU235050	0	0	0	0	0	0	0	0	0	0	0.000307775	4.56394e-05	0	0	Bacteria; Proteobacteria; Gammaproteobacteria; Methylococcales
New,ReferenceOTU2452	0	0	0	0	0.000208269	0	0	0	0	0	0	0	0	0.000140826	Bacteria; Candidate division BRC1; uncultured bacterium; uncultured bacterium; uncultured bacterium; uncultured bacterium; uncultured bacterium
New,CleanUp,ReferenceOTU828293	0	0	0	0	9.65413e-05	0	0	0	0	0	0	0	0	0.000252372	Bacteria; Proteobacteria; Gammaproteobacteria; Chromatiales
New,CleanUp,ReferenceOTU888354	0	0	0	0	2.38641e-05	0	0	0	0	0	0	0	0	0.000324877	Bacteria; Deferribacteres; Deferribacteres; Deferribacterales; Deferribacterales Incertae Sedis; Caldithrix; uncultured bacterium
New,ReferenceOTU62	0	0	0	0	0.000344945	0	0	0	0	0	0	0	0	2.78864e-06	Bacteria; Proteobacteria; Gammaproteobacteria; Chromatiales
New,CleanUp,ReferenceOTU942839	0	0	0	0	0.000336268	0	0	0	0	0	0	0	0	8.36593e-06	Bacteria; Planctomycetes; Phycisphaerae; CCM11a; uncultured bacterium; uncultured bacterium; uncultured bacterium
JQ287227,1,1520	0	0	0	0	0.000195252	0	0	0	0	0	0	1.08665e-06	0	0.000146404	Bacteria; Proteobacteria; Deltaproteobacteria; Desulfuromonadales; GR-WP33-58; uncultured bacterium; uncultured bacterium
New,CleanUp,ReferenceOTU754486	0	0	0	0	0.000338437	0	0	0	0	0	0	0	0	4.18296e-06	Bacteria; Proteobacteria; Alphaproteobacteria; Parvularculales; Parvularculaceae; Parvularcula
New,ReferenceOTU517	0	0	0	0	0.000324335	0	0	0	0	0	0	0	0	1.53375e-05	Unassigned
New,CleanUp,ReferenceOTU543232	0	0	0	0	0.000329759	0	0	0	0	0	0	0	0	9.76025e-06	Bacteria; Planctomycetes; Planctomycetacia; Planctomycetales; Planctomycetaceae; Pir4 lineage; uncultured bacterium
New,CleanUp,ReferenceOTU65628	0	0	0	0	0.00016488	0	0	0	0	0	0	0	0	0.00017429	Bacteria; Chloroflexi; SAR202 clade; uncultured bacterium; uncultured bacterium; uncultured bacterium; uncultured bacterium
New,CleanUp,ReferenceOTU1139865	0	0	0	0	0	0	0	0	0	0	0.000339074	0	0	0	Bacteria; Proteobacteria; Epsilonproteobacteria; Campylobacterales; Helicobacteraceae; Sulfurovum; uncultured bacterium
New,CleanUp,ReferenceOTU682578	0	0	0	0	0	0	0	0	0	0	0.000328641	9.77987e-06	0	0	Unassigned
New,CleanUp,ReferenceOTU279669	0	0	0	0	0.000201761	0	0	0	0	0	0	0	0	0.000136643	Bacteria; Proteobacteria; Gammaproteobacteria; Chromatiales; Chromatiaceae; Nitrosococcus; uncultured bacterium
JX525911,1,1433	0	0	0	0	0.000233218	0	0	0	0	0	0	0	0	0.000101785	Bacteria; Proteobacteria; Gammaproteobacteria; Alteromonadales; Alteromonadaceae; OM60(NOR5) clade; uncultured bacterium
New,CleanUp,ReferenceOTU439508	0	0	0	0	0	0	0	0	0	0	0.000332119	0	0	0	Unassigned
New,CleanUp,ReferenceOTU1021346	0	0	0	0	8.35245e-05	0	0	0	0	0	0	0	0	0.000248189	Archaea; Euryarchaeota; Halobacteria; Halobacteriales; Deep Sea Hydrothermal Vent Gp 6(DHVEG-6); uncultured archaeon; uncultured archaeon
New,CleanUp,ReferenceOTU31545	0	0	0	0	0.000298302	0	0	0	0	0	0	0	0	3.06751e-05	Bacteria; Planctomycetes; Planctomycetacia; Planctomycetales; Planctomycetaceae; Planctomyces
New,CleanUp,ReferenceOTU925642	0	0	0	0	1.6271e-05	0	0	0	0	0	0	0	0	0.000310934	Bacteria; Proteobacteria; Gammaproteobacteria; Thiotrichales; Thiotrichaceae; uncultured; uncultured gamma proteobacterium
HM598212,1,1457	0	0	0	0	4.33894e-06	0	0	0	0	0	0	0	0	0.000316511	Bacteria; Proteobacteria; Alphaproteobacteria; Rhodospirillales; Rhodospirillaceae; uncultured; uncultured bacterium
New,ReferenceOTU941	0	0	0	0	0	0	0	0	0	0	0.000318208	0	0	0	Bacteria; Bacteroidetes; Flavobacteriia; Flavobacteriales; Flavobacteriaceae; Lutibacter; uncultured Bacteroidetes bacterium
New,CleanUp,ReferenceOTU918526	0	0	0	0	0.000213693	0	0	0	0	0	0	0	1.61428e-06	0.000100391	Bacteria; Proteobacteria; Gammaproteobacteria; Chromatiales; Chromatiaceae; Nitrosococcus; uncultured bacterium
New,CleanUp,ReferenceOTU314753	0	0	0	0	0.000250574	0	0	0	0	0	0	0	0	6.27444e-05	Bacteria; Proteobacteria; Gammaproteobacteria; 1013-28-CG33; uncultured bacterium; uncultured bacterium; uncultured bacterium
New,ReferenceOTU2033	0	0	0	0	0.000172473	0	0	0	0	0	0	0	0	0.000140826	Bacteria; Chlorobi; Chlorobia; Chlorobiales; OPB56; uncultured bacterium; uncultured bacterium
New,CleanUp,ReferenceOTU904953	0	0	0	0	0	0	0	0	0	0	0.000312992	0	0	0	Bacteria; Proteobacteria; Gammaproteobacteria; Methylococcales; Marine Methylotrophic Group 2; uncultured bacterium; uncultured bacterium
New,CleanUp,ReferenceOTU186245	0	0	0	0	3.2542e-06	0	0	0	0	0	0	0	0	0.000309539	Bacteria; Proteobacteria; Gammaproteobacteria; Thiotrichales; Thiotrichaceae; uncultured; uncultured gamma proteobacterium
New,CleanUp,ReferenceOTU318489	0	0	0	0	0.000117151	0	0	0	0	0	0	0	0	0.000195205	Bacteria; Planctomycetes; Phycisphaerae; Phycisphaerales; Phycisphaeraceae; Phycisphaera; uncultured bacterium
New,CleanUp,ReferenceOTU495339	0	0	0	0	9.76261e-05	0	0	0	0	0	0	0	0	0.000213331	Bacteria; Proteobacteria; Gammaproteobacteria; Thiotrichales; Thiotrichaceae; uncultured; uncultured gamma proteobacterium
KC682690,1,1520	0	0	0	0	0.000129083	0	0	0	0	0	0	2.1733e-06	0	0.000178473	Bacteria; Proteobacteria; Gammaproteobacteria; Chromatiales; Ectothiorhodospiraceae; Acidiferrobacter; uncultured bacterium
New,ReferenceOTU1389	0	0	0	0	6.5084e-05	0	0	0	0	0	0	0	0	0.000244006	Bacteria; Chlamydiae; Chlamydiae; Chlamydiales; Parachlamydiaceae
New,CleanUp,ReferenceOTU232465	0	0	0	0	3.2542e-06	0	0	0	0	0	0	0.000304263	0	0	Bacteria; Proteobacteria; Gammaproteobacteria; Order Incertae Sedis; Family Incertae Sedis; Marinicella; uncultured bacterium
New,ReferenceOTU1499	0	0	0	0	0.000261421	0	0	0	0	0	0	0	0	4.60126e-05	Bacteria; Candidate division TM7; uncultured bacterium; uncultured bacterium; uncultured bacterium; uncultured bacterium; uncultured bacterium
New,ReferenceOTU1182	0	0	0	0	0.000278777	0	0	0	0	0	0	0	0	2.78864e-05	Unassigned
New,CleanUp,ReferenceOTU180024	0	0	0	0	7.59314e-05	0	0	0	0	0	0	0	0	0.000230063	Bacteria; Proteobacteria; Gammaproteobacteria
New,ReferenceOTU2031	0	0	0	0	0.000271183	0	0	0	0	0	0	1.08665e-06	0	3.34637e-05	Bacteria; BD1-5; uncultured organism; uncultured organism; uncultured organism; uncultured organism; uncultured organism
New,CleanUp,ReferenceOTU250352	0	0	0	0	3.79657e-05	0	0	0	0	0	0	0	0	0.000266315	Unassigned
New,CleanUp,ReferenceOTU362784	0	0	0	0	0.000299387	0	0	0	0	0	0	0	0	2.78864e-06	Bacteria; Proteobacteria; Deltaproteobacteria; Desulfuromonadales; GR-WP33-58; uncultured bacterium; uncultured bacterium
New,CleanUp,ReferenceOTU259853	0	0	0	0	0	0	0	0	0	0	0.00030082	0	0	0	Unassigned
New,CleanUp,ReferenceOTU994792	0	0	0	0	0.000255997	0	0	0	0	0	0	0	0	4.46183e-05	Bacteria; Proteobacteria; Gammaproteobacteria
New,CleanUp,ReferenceOTU701726	0	0	0	0	0.00014427	0	0	0	0	0	0	0	0	0.00015477	Bacteria; Planctomycetes; Phycisphaerae; CCM11a; uncultured bacterium; uncultured bacterium; uncultured bacterium
New,CleanUp,ReferenceOTU802162	0	0	0	0	0	0	0	0	0	0	0	0.000297743	0	0	Bacteria; Proteobacteria; Gammaproteobacteria; Thiotrichales; Piscirickettsiaceae; endosymbionts; uncultured bacterium
New,ReferenceOTU2585	0	0	0	0	0.000232133	0	0	0	0	0	0	5.43326e-06	0	5.99558e-05	Bacteria; Proteobacteria; Alphaproteobacteria; Rickettsiales; SM2D12; uncultured bacterium; uncultured bacterium
New,CleanUp,ReferenceOTU437603	0	0	0	0	0.000157286	0	0	0	0	0	0	0	0	0.000139432	Bacteria; Proteobacteria; Gammaproteobacteria; Chromatiales
New,CleanUp,ReferenceOTU463828	0	0	0	0	1.19321e-05	0	0	0	0	0	0	0	0	0.000284441	Bacteria; Proteobacteria; Gammaproteobacteria; Thiotrichales; Thiotrichaceae; uncultured; uncultured gamma proteobacterium
New,CleanUp,ReferenceOTU541808	0	0	0	0	4.77283e-05	0	0	0	0	0	2.95603e-05	0.00021081	0	6.9716e-06	Bacteria; Candidate division OD1; uncultured organism; uncultured organism; uncultured organism; uncultured organism; uncultured organism
New,CleanUp,ReferenceOTU120029	0	0	0	0	0.000275522	0	0	0	0	0	0	0	0	1.95205e-05	Bacteria; Proteobacteria; Gammaproteobacteria; Chromatiales; Chromatiaceae; Nitrosococcus; uncultured bacterium
DQ334617,1,1354	0	0	0	0	2.38641e-05	0	0	0	0	0	0	4.34661e-06	3.22856e-06	0.000263527	Bacteria; Bacteroidetes; Flavobacteriia; Flavobacteriales; Flavobacteriaceae
New,CleanUp,ReferenceOTU279412	0	0	0	0	0.000271183	0	0	0	0	0	0	0	0	2.37035e-05	Bacteria; Proteobacteria; Deltaproteobacteria; Desulfuromonadales; GR-WP33-58; uncultured bacterium; uncultured bacterium
New,CleanUp,ReferenceOTU4112	0	0	0	0	0	0	0	0	0	0	0.000259088	3.47729e-05	0	0	Bacteria; Proteobacteria; Gammaproteobacteria; Thiotrichales; Piscirickettsiaceae; Thiomicrospira; uncultured bacterium
New,CleanUp,ReferenceOTU184825	0	0	0	0	0	0	0	0	0	0	0	0.000293396	0	0	Bacteria; Proteobacteria; Deltaproteobacteria; Myxococcales; Sandaracinaceae; Sandaracinus
New,CleanUp,ReferenceOTU115343	0	0	0	0	0	0	0	0	0	0	6.95537e-06	0.000284703	1.61428e-06	0	Bacteria; Proteobacteria; Gammaproteobacteria; Chromatiales; Ectothiorhodospiraceae; Acidiferrobacter; uncultured bacterium
New,CleanUp,ReferenceOTU255919	0	0	0	0	0.000282031	0	0	0	0	0	0	0	0	1.11546e-05	Bacteria; Planctomycetes; Phycisphaerae; CCM11a; uncultured bacterium; uncultured bacterium; uncultured bacterium
New,CleanUp,ReferenceOTU675670	0	0	0	0	0	0	0	0	0	0	0.00028517	7.60656e-06	0	0	Bacteria; Proteobacteria; Gammaproteobacteria; Thiotrichales; Piscirickettsiaceae; Thiomicrospira; uncultured gamma proteobacterium
JX526682,1,1430	0	0	0	0	0	0	0	0	0	0	2.2605e-05	0.000261883	1.61428e-06	2.78864e-06	Bacteria; Bacteroidetes; Flavobacteriia; Flavobacteriales; Cryomorphaceae; Crocinitomix; uncultured bacterium
EU491757,1,1456	0	0	0	0	0.000285285	0	0	0	0	0	0	0	0	2.78864e-06	Bacteria; Bacteroidetes; Cytophagia; Order II; Rhodothermaceae; uncultured; uncultured bacterium
New,CleanUp,ReferenceOTU673482	0	0	0	0	0.000174642	0	0	0	0	0	0	0	0	0.00011294	Bacteria; Planctomycetes; Planctomycetacia; Planctomycetales; Planctomycetaceae
New,CleanUp,ReferenceOTU264344	0	0	0	0	0	0	0	0	0	0	6.08595e-05	0.000226024	0	0	Bacteria; Proteobacteria; Gammaproteobacteria; Order Incertae Sedis; Family Incertae Sedis; Marinicella; uncultured bacterium
New,CleanUp,ReferenceOTU423544	0	0	0	0	4.66436e-05	0	0	0	0	0	0	0	0	0.000238429	Archaea; Euryarchaeota; Halobacteria; Halobacteriales; Deep Sea Hydrothermal Vent Gp 6(DHVEG-6); uncultured methanogenic archaeon; uncultured methanogenic archaeon
New,ReferenceOTU328	0	0	0	0	0	0	0	0	0	0	3.47769e-06	0.000281443	0	0	Bacteria; Proteobacteria; Gammaproteobacteria; Xanthomonadales; uncultured
New,CleanUp,ReferenceOTU975714	0	0	0	0	1.08473e-06	0	0	0	0	0	0	0	0	0.000283047	Bacteria; Proteobacteria; Gammaproteobacteria; Thiotrichales; Thiotrichaceae; uncultured
New,ReferenceOTU1199	0	0	0	0	0	0	0	0	0	0	0	0.000282529	0	0	Bacteria; Proteobacteria; Gammaproteobacteria; Xanthomonadales
New,ReferenceOTU514	0	0	0	0	0.000255997	0	0	0	0	0	0	0	0	2.50978e-05	Bacteria; Planctomycetes; Phycisphaerae; CCM11a; uncultured bacterium; uncultured bacterium; uncultured bacterium
New,CleanUp,ReferenceOTU33739	0	0	0	0	0.000278777	0	0	0	0	0	0	0	0	1.39432e-06	Unassigned
New,ReferenceOTU1668	0	0	0	0	0.000209354	0	0	0	0	0	0	1.08665e-06	0	6.9716e-05	Unassigned
New,CleanUp,ReferenceOTU624048	0	0	0	0	5.42367e-06	0	0	0	0	0	0	0	0	0.000274681	Bacteria; Proteobacteria; Gammaproteobacteria; Thiotrichales; Thiotrichaceae; uncultured; uncultured bacterium
New,CleanUp,ReferenceOTU870472	0	0	0	0	0	0	0	0	0	0	3.47769e-06	0.00027601	0	0	Bacteria; Proteobacteria; Gammaproteobacteria; Thiotrichales; Piscirickettsiaceae; endosymbionts; uncultured bacterium
New,CleanUp,ReferenceOTU215272	0	0	0	0	0.000250574	0	0	0	0	0	0	0	0	2.64921e-05	Unassigned
New,ReferenceOTU819	0	0	0	0	7.05077e-05	0	0	0	0	0	5.21653e-06	4.23794e-05	0	0.000158953	Bacteria; Proteobacteria; Alphaproteobacteria; OCS116 clade; uncultured bacterium; uncultured bacterium; uncultured bacterium
New,CleanUp,ReferenceOTU693466	0	0	0	0	0.000259251	0	0	0	0	0	0	0	0	1.67319e-05	Bacteria; Proteobacteria; Gammaproteobacteria; Thiotrichales; Piscirickettsiaceae; uncultured; uncultured bacterium
JQ287329,1,1483	0	0	0	0	0.000193083	0	0	0	0	0	0	3.25996e-06	0	7.94763e-05	Bacteria; Bacteroidetes; Sphingobacteriia; Sphingobacteriales; Chitinophagaceae; uncultured; uncultured bacterium
New,CleanUp,ReferenceOTU884540	0	0	0	0	7.26772e-05	0	0	0	0	0	0	3.25996e-06	0	0.000199388	Bacteria; Planctomycetes; Phycisphaerae; SHA-43
New,CleanUp,ReferenceOTU732233	0	0	0	0	0	0	0	0	0	0	0	0.000274923	0	0	Bacteria; Planctomycetes; OM190; uncultured bacterium; uncultured bacterium; uncultured bacterium; uncultured bacterium
HE576032,1,1262	0	0	0	0	0	0	0	0	0	0	0	0	0.000272813	0	Bacteria; Proteobacteria; Gammaproteobacteria; Pseudomonadales; Pseudomonadaceae; Pseudomonas
New,CleanUp,ReferenceOTU228767	0	0	0	0	0.000239726	0	0	0	0	0	0	0	0	2.92807e-05	Bacteria; Proteobacteria; Gammaproteobacteria; Chromatiales; Chromatiaceae; Nitrosococcus; uncultured bacterium
CU921868,1,1346	0	0	0	0	2.06099e-05	0	0	0	0	0	0	0	0	0.0002454	Bacteria; Planctomycetes; Planctomycetacia; Planctomycetales; Planctomycetaceae; uncultured
JF261515,1,1527	0	0	0	0	8.1355e-05	0	0	0	0	0	0	1.08665e-06	0	0.000182656	Bacteria; Proteobacteria; Gammaproteobacteria; Xanthomonadales; JTB255 marine benthic group; uncultured bacterium; uncultured bacterium
New,CleanUp,ReferenceOTU168067	0	0	0	0	7.91856e-05	0	0	0	0	0	0	0.000185817	0	0	Bacteria; Proteobacteria; Gammaproteobacteria; Order Incertae Sedis; Family Incertae Sedis; Marinicella; uncultured gamma proteobacterium
GQ259321,1,1453	0	0	0	0	0	0	0	0	0	0	1.73884e-05	0.00024667	0	0	Bacteria; Bacteroidetes; Flavobacteriia; Flavobacteriales; Flavobacteriaceae
GQ342327,1,1341	0	0	0	0	8.67787e-06	0	0	0	0	0	0	0	0	0.000255161	Bacteria; Planctomycetes; Planctomycetacia; Planctomycetales; Planctomycetaceae; uncultured
JQ579991,1,1496	0	0	0	0	8.35245e-05	0	0	0	0	0	0	0	0	0.000179867	Bacteria; Proteobacteria; Gammaproteobacteria; Xanthomonadales; JTB255 marine benthic group; uncultured bacterium; uncultured bacterium
New,CleanUp,ReferenceOTU992300	0	0	0	0	0	0	0	0	0	0	0.00025561	7.60656e-06	0	0	Bacteria; Bacteroidetes; Flavobacteriia; Flavobacteriales; Flavobacteriaceae; Lutibacter; uncultured Bacteroidetes bacterium
New,CleanUp,ReferenceOTU912292	0	0	0	0	0	0	0	0	0	0	0.000220833	4.23794e-05	0	0	Bacteria; Bacteroidetes; Flavobacteriia; Flavobacteriales; Flavobacteriaceae; Lutibacter; uncultured Bacteroidetes bacterium
New,CleanUp,ReferenceOTU352809	0	0	0	0	0.000244065	0	0	0	0	0	0	0	0	1.81262e-05	Bacteria; Proteobacteria; Gammaproteobacteria; Oceanospirillales; SS1-B-06-26
New,CleanUp,ReferenceOTU518977	0	0	0	0	0	0	0	0	0	0	0.000201706	5.97658e-05	0	0	Bacteria; Proteobacteria; Gammaproteobacteria; Thiotrichales; Piscirickettsiaceae; Thiomicrospira; uncultured bacterium
JN869068,1,1531	0	0	0	0	8.1355e-05	0	0	0	0	0	0	7.60656e-06	1.61428e-06	0.000170107	Bacteria; Proteobacteria; Gammaproteobacteria; Xanthomonadales; JTB255 marine benthic group; uncultured bacterium; uncultured bacterium
New,CleanUp,ReferenceOTU534730	0	0	0	0	0.000220201	0	0	0	0	0	0	0	0	4.04353e-05	Bacteria; Planctomycetes; Phycisphaerae; Phycisphaerales; Phycisphaeraceae; SM1A02; uncultured bacterium
New,CleanUp,ReferenceOTU1131554	0	0	0	0	5.42367e-06	0	0	0	0	0	0	0	0	0.000253766	Bacteria; Proteobacteria; Gammaproteobacteria; Oceanospirillales; Alcanivoracaceae; Kangiella; uncultured bacterium
New,CleanUp,ReferenceOTU57459	0	0	0	0	0	0	0	0	0	0	0.000259088	0	0	0	Bacteria; Proteobacteria; Gammaproteobacteria; Thiotrichales; Piscirickettsiaceae; Methylophaga
New,CleanUp,ReferenceOTU670014	0	0	0	0	0	0	0	0	0	0	0.00025561	2.1733e-06	0	0	Bacteria; Bacteroidetes; Flavobacteriia; Flavobacteriales; Flavobacteriaceae; Lutibacter; uncultured Bacteroidetes bacterium
New,CleanUp,ReferenceOTU1018925	0	0	0	0	0	0	0	0	0	0	0	0	0	0.000256555	Bacteria; Proteobacteria; Gammaproteobacteria; Gammaproteobacteria Incertae Sedis; Unknown Family
New,CleanUp,ReferenceOTU219155	0	0	0	0	0.000120405	0	0	0	0	0	0	0	0	0.000133855	Bacteria; Proteobacteria; Gammaproteobacteria; Chromatiales; Chromatiaceae; Nitrosococcus; uncultured bacterium
New,CleanUp,ReferenceOTU742682	0	0	0	0	0	0	0	0	0	0	0.000253871	0	0	0	Bacteria; Proteobacteria; Epsilonproteobacteria; Campylobacterales; Helicobacteraceae; Sulfurovum; uncultured bacterium
New,CleanUp,ReferenceOTU174321	0	0	0	0	0.000219116	0	0	0	0	0	0	0	0	3.34637e-05	Bacteria; Planctomycetes; Planctomycetacia; Planctomycetales; Planctomycetaceae; Pir4 lineage; uncultured bacterium
New,CleanUp,ReferenceOTU346697	0	0	0	0	0	0	0	0	0	0	0	0	0	0.000252372	Bacteria; Proteobacteria; Gammaproteobacteria; Chromatiales; Ectothiorhodospiraceae; Acidiferrobacter; uncultured gamma proteobacterium
New,ReferenceOTU1680	0	0	0	0	2.38641e-05	0	0	0	0	0	0	0	0	0.000227274	Bacteria; Chlamydiae; Chlamydiae; Chlamydiales; Simkaniaceae; Candidatus Rhabdochlamydia
New,CleanUp,ReferenceOTU848913	0	0	0	0	0.000112812	0	0	0	0	0	0	0	0	0.000136643	Bacteria; Bacteroidetes; VC2,1 Bac22; uncultured bacterium; uncultured bacterium; uncultured bacterium; uncultured bacterium
New,CleanUp,ReferenceOTU504103	0	0	0	0	0	0	0	0	0	0	0.000246916	2.1733e-06	0	0	Bacteria; Proteobacteria; Epsilonproteobacteria; Campylobacterales; Helicobacteraceae; Sulfurovum; uncultured bacterium
AY225606,1,1439	0	0	0	0	0.00024298	0	0	0	0	0	0	0	0	5.57728e-06	Bacteria; Proteobacteria; Deltaproteobacteria; Bdellovibrionales; Bacteriovoracaceae; uncultured; uncultured bacterium
New,CleanUp,ReferenceOTU794441	0	0	0	0	7.26772e-05	0	0	0	0	0	0	0	0	0.000175684	Bacteria; Proteobacteria; Deltaproteobacteria; Myxococcales; Nannocystaceae; Nannocystis
New,ReferenceOTU1106	0	0	0	0	9.65413e-05	0	0	0	0	0	0	0.000148871	0	2.78864e-06	Bacteria; Planctomycetes; Phycisphaerae; Phycisphaerales; Phycisphaeraceae; SM1A02; uncultured bacterium
New,ReferenceOTU2058	0	0	0	0	0	0	0	0	0	0	0	0.000247757	0	0	Bacteria; Proteobacteria; Deltaproteobacteria; Desulfuromonadales; GR-WP33-58
New,CleanUp,ReferenceOTU92029	0	0	0	0	0.000154032	0	0	0	0	0	0	0	0	9.34195e-05	Bacteria; Proteobacteria; Gammaproteobacteria; Chromatiales; Chromatiaceae; Nitrosococcus; uncultured bacterium
New,ReferenceOTU75	0	0	0	0	0	0	0	0	0	0	1.21719e-05	0.000177124	5.81141e-05	0	Bacteria; Bacteroidetes; Flavobacteriia; Flavobacteriales; Cryomorphaceae; Cryomorpha; uncultured organism
New,CleanUp,ReferenceOTU904534	0	0	0	0	1.30168e-05	0	0	0	0	0	0	0	0	0.000234246	Bacteria; Proteobacteria; Gammaproteobacteria; Chromatiales; Ectothiorhodospiraceae; uncultured Ectothiorhodospiraceae bacterium; uncultured Ectothiorhodospiraceae bacterium
New,CleanUp,ReferenceOTU238486	0	0	0	0	6.61688e-05	0	0	0	0	0	0	1.08665e-06	0	0.000179867	Bacteria; Acidobacteria; Acidobacteria; Subgroup 3; PAUC26f; uncultured bacterium; uncultured bacterium
FJ497654,1,1457	0	0	0	0	1.95252e-05	0	0	0	0	0	0	0	0	0.00022588	Bacteria; Proteobacteria; Gammaproteobacteria; Chromatiales; Ectothiorhodospiraceae; Acidiferrobacter; uncultured bacterium
New,CleanUp,ReferenceOTU814521	0	0	0	0	1.19321e-05	0	0	0	0	0	0	0	0	0.000232852	Bacteria; Proteobacteria; Gammaproteobacteria; Thiotrichales; Thiotrichaceae; uncultured; uncultured gamma proteobacterium
New,CleanUp,ReferenceOTU698332	0	0	0	0	0	0	0	0	0	0	0	0.00024341	0	0	Bacteria; Proteobacteria; Gammaproteobacteria; Thiotrichales; Piscirickettsiaceae; Thiomicrospira; uncultured gamma proteobacterium
EU491200,1,1501	0	0	0	0	0.000180066	0	0	0	0	0	0	0	0	6.27444e-05	Bacteria; Acidobacteria; Subgroup 26; uncultured bacterium; uncultured bacterium; uncultured bacterium; uncultured bacterium
New,CleanUp,ReferenceOTU932944	0	0	0	0	3.47115e-05	0	0	0	0	0	0	0	0	0.000207754	Bacteria; Proteobacteria; Gammaproteobacteria; Thiotrichales; Thiotrichaceae; uncultured; uncultured gamma proteobacterium
New,CleanUp,ReferenceOTU606812	0	0	0	0	0	0	0	0	0	0	0.000238222	1.08665e-06	0	0	Bacteria; Proteobacteria; Gammaproteobacteria; Methylococcales; Marine Methylotrophic Group 2; uncultured bacterium; uncultured bacterium
New,ReferenceOTU2555	0	0	0	0	0	0	0	0	0	0	0.000102592	0.000135831	0	0	Bacteria; Proteobacteria; Gammaproteobacteria; Methylococcales
New,CleanUp,ReferenceOTU318361	0	0	0	0	0.000119321	0	0	0	0	0	0	3.25996e-06	0	0.000115729	Bacteria; Proteobacteria; Gammaproteobacteria; Xanthomonadales; JTB255 marine benthic group; uncultured bacterium; uncultured bacterium
New,CleanUp,ReferenceOTU1126565	0	0	0	0	0.000207184	0	0	0	0	0	0	0	0	3.06751e-05	Unassigned
New,CleanUp,ReferenceOTU204495	0	0	0	0	0.000236472	0	0	0	0	0	0	1.08665e-06	0	0	Unassigned
New,CleanUp,ReferenceOTU987383	0	0	0	0	0.000231048	0	0	0	0	0	0	0	0	5.57728e-06	Bacteria; Proteobacteria
New,CleanUp,ReferenceOTU492238	0	0	0	0	7.59314e-06	0	0	0	0	0	0	0	0	0.000227274	Bacteria; Proteobacteria; Alphaproteobacteria
New,ReferenceOTU110	0	0	0	0	0.000226709	0	0	0	0	0	0	1.08665e-06	0	6.9716e-06	Bacteria; Proteobacteria; Alphaproteobacteria; Sphingomonadales; Sphingomonadaceae; Novosphingobium
New,CleanUp,ReferenceOTU1038583	0	0	0	0	0	0	0	0	0	0	3.47769e-06	0.000228197	0	2.78864e-06	Bacteria; Proteobacteria; Gammaproteobacteria; Xanthomonadales; JTB255 marine benthic group
New,CleanUp,ReferenceOTU242550	0	0	0	0	0	0	0	0	0	0	7.99868e-05	0.000154305	0	0	Bacteria; Proteobacteria; Gammaproteobacteria; Thiotrichales; Thiotrichaceae; uncultured; uncultured bacterium
New,CleanUp,ReferenceOTU410237	0	0	0	0	2.16947e-06	0	0	0	0	0	0	0	0	0.000231457	Bacteria; Proteobacteria; Gammaproteobacteria; Chromatiales; Ectothiorhodospiraceae; Acidiferrobacter; uncultured bacterium
New,CleanUp,ReferenceOTU229762	0	0	0	0	0	0	0	0	0	0	0.000212139	2.06464e-05	0	0	Unassigned
New,ReferenceOTU2191	0	0	0	0	0.000161625	0	0	0	0	0	0	0	0	7.11104e-05	Unassigned
New,CleanUp,ReferenceOTU814770	0	0	0	0	1.08473e-06	0	0	0	0	0	0	0	0	0.000231457	Bacteria; Proteobacteria; Gammaproteobacteria; Chromatiales; Ectothiorhodospiraceae; Acidiferrobacter; uncultured gamma proteobacterium
New,ReferenceOTU2576	0	0	0	0	0.00018549	0	0	0	0	0	0	2.1733e-06	0	4.46183e-05	Bacteria; Proteobacteria; Gammaproteobacteria; Chromatiales; Ectothiorhodospiraceae; Acidiferrobacter; uncultured bacterium
New,ReferenceOTU91	0	0	0	0	0	0	0	0	0	0	0.000231266	0	0	0	Unassigned
New,CleanUp,ReferenceOTU422385	0	0	0	0	0.000137761	0	0	0	0	0	0	0	0	9.34195e-05	Bacteria; Proteobacteria; Gammaproteobacteria; Chromatiales; Chromatiaceae; Nitrosococcus; uncultured bacterium
New,CleanUp,ReferenceOTU852162	0	0	0	0	5.3152e-05	0	0	0	0	0	0	0	0	0.000177079	Bacteria; Proteobacteria; Alphaproteobacteria; Rhodospirillales; Rhodospirillaceae; uncultured; uncultured bacterium
New,CleanUp,ReferenceOTU927345	0	0	0	0	7.59314e-06	0	0	0	0	0	0	0	0	0.000221697	Bacteria; Proteobacteria; Gammaproteobacteria; Thiotrichales; Thiotrichaceae; uncultured; uncultured gamma proteobacterium
New,ReferenceOTU1670	0	0	0	0	2.27794e-05	0	0	0	0	0	0	0	0	0.000206359	Bacteria; TM6; uncultured bacterium; uncultured bacterium; uncultured bacterium; uncultured bacterium; uncultured bacterium
New,CleanUp,ReferenceOTU907923	0	0	0	0	0	0	0	0	0	0	0	0	0	0.000227274	Bacteria; Proteobacteria; Gammaproteobacteria; Chromatiales; Ectothiorhodospiraceae; Acidiferrobacter; uncultured sediment bacterium
JN717175,1,1476	0	0	0	0	0	0	0	0	0	0	1.39107e-05	0.000212984	0	0	Bacteria; Bacteroidetes; Flavobacteriia; Flavobacteriales; Flavobacteriaceae
New,CleanUp,ReferenceOTU1104815	0	0	0	0	0.00022237	0	0	0	0	0	0	0	0	4.18296e-06	Bacteria; Proteobacteria; Deltaproteobacteria; SAR324 clade(Marine group B); uncultured bacterium; uncultured bacterium; uncultured bacterium
New,CleanUp,ReferenceOTU931675	0	0	0	0	0.000165964	0	0	0	0	0	0	0	0	5.99558e-05	Bacteria; Planctomycetes; Planctomycetacia; Planctomycetales; Planctomycetaceae; Pir4 lineage; uncultured bacterium
New,CleanUp,ReferenceOTU84687	0	0	0	0	1.08473e-06	0	0	0	0	0	0	0.00022385	0	0	Bacteria; BD1-5; uncultured bacterium; uncultured bacterium; uncultured bacterium; uncultured bacterium; uncultured bacterium
New,CleanUp,ReferenceOTU1067425	0	0	0	0	0.00016488	0	0	0	0	0	0	6.51991e-06	0	5.29842e-05	Bacteria; Proteobacteria; Gammaproteobacteria; NKB5; uncultured bacterium; uncultured bacterium; uncultured bacterium
New,CleanUp,ReferenceOTU894995	0	0	0	0	5.20672e-05	0	0	0	0	0	0	1.08665e-05	0	0.000160347	Unassigned
New,CleanUp,ReferenceOTU100391	0	0	0	0	0	0	0	0	0	0	0.000206922	1.62998e-05	0	0	Bacteria; Proteobacteria; Gammaproteobacteria; Thiotrichales; Piscirickettsiaceae; Thiomicrospira; uncultured bacterium
New,CleanUp,ReferenceOTU551973	0	0	0	0	5.42367e-06	0	0	0	0	0	0	0	0	0.000217514	Bacteria; Proteobacteria; Deltaproteobacteria; Myxococcales; Haliangiaceae; Haliangium; uncultured bacterium
New,ReferenceOTU636	0	0	0	0	0.000212608	0	0	0	0	0	0	0	1.61428e-06	6.9716e-06	Unassigned
New,CleanUp,ReferenceOTU112481	0	0	0	0	0.000124744	0	0	0	0	0	0	0	0	9.62081e-05	Bacteria; Planctomycetes; Planctomycetacia; Planctomycetales; Planctomycetaceae; Rhodopirellula; uncultured bacterium
New,ReferenceOTU615	0	0	0	0	3.6881e-05	0	0	0	0	0	0	0	0	0.00018405	Bacteria; Proteobacteria; Gammaproteobacteria; Thiotrichales; Thiotrichaceae; uncultured; uncultured gamma proteobacterium
New,ReferenceOTU2532	0	0	0	0	0.000147524	0	0	0	0	0	0	0	0	7.25047e-05	Bacteria; Proteobacteria; Gammaproteobacteria; Order Incertae Sedis; Family Incertae Sedis; Marinicella; uncultured gamma proteobacterium
New,CleanUp,ReferenceOTU200935	0	0	0	0	0	0	0	0	0	0	0.000219094	0	0	0	Bacteria; Proteobacteria; Gammaproteobacteria; Thiotrichales; Piscirickettsiaceae; Cycloclasticus; uncultured bacterium
EU236426,1,1362	0	0	0	0	2.16947e-05	0	0	0	0	0	0	0	0	0.000196599	Bacteria; Planctomycetes; Phycisphaerae; Phycisphaerales; Phycisphaeraceae; Phycisphaera; uncultured bacterium
New,CleanUp,ReferenceOTU112991	0	0	0	0	5.96604e-05	0	0	0	0	0	0	0	0	0.000157558	Unassigned
New,CleanUp,ReferenceOTU636003	0	0	0	0	0.000208269	0	0	0	0	0	0	0	0	8.36593e-06	Bacteria; Candidate division OD1; uncultured bacterium; uncultured bacterium; uncultured bacterium; uncultured bacterium; uncultured bacterium
New,ReferenceOTU90	0	0	0	0	0.000116067	0	0	0	0	0	0	0	0	0.000100391	Bacteria; Proteobacteria; Alphaproteobacteria; DB1-14; uncultured bacterium; uncultured bacterium; uncultured bacterium
New,CleanUp,ReferenceOTU135098	0	0	0	0	0.000214777	0	0	0	0	0	0	0	0	1.39432e-06	Bacteria; Proteobacteria; Gammaproteobacteria; Thiotrichales; Piscirickettsiaceae; endosymbionts
HM798995,1,1372	0	0	0	0	6.5084e-06	0	0	0	0	0	0	0	0	0.000209148	Bacteria; Planctomycetes; OM190; uncultured bacterium; uncultured bacterium; uncultured bacterium; uncultured bacterium
New,CleanUp,ReferenceOTU1104703	0	0	0	0	0.000211523	0	0	0	0	0	0	1.08665e-06	0	2.78864e-06	Bacteria; Proteobacteria; Deltaproteobacteria; Myxococcales; Haliangiaceae; Haliangium; uncultured bacterium
New,CleanUp,ReferenceOTU584111	0	0	0	0	3.2542e-06	0	0	0	0	0	0	0.000161911	0	5.01956e-05	Bacteria; Proteobacteria; Alphaproteobacteria; DB1-14; uncultured organism; uncultured organism; uncultured organism
New,CleanUp,ReferenceOTU706386	0	0	0	0	0.00018332	0	0	0	0	0	0	0	0	3.06751e-05	Bacteria; Planctomycetes; Planctomycetacia; Planctomycetales; Planctomycetaceae; Planctomyces; uncultured bacterium
New,ReferenceOTU1940	0	0	0	0	0.000165964	0	0	0	0	0	0	0	0	4.74069e-05	Bacteria
New,CleanUp,ReferenceOTU427655	0	0	0	0	0	0	0	0	0	0	0.000212139	1.08665e-06	0	0	Bacteria; Bacteroidetes; Flavobacteriia; Flavobacteriales; Flavobacteriaceae; Lutibacter
New,CleanUp,ReferenceOTU696734	0	0	0	0	0	0	0	0	0	0	3.47769e-06	0.000209724	0	0	Bacteria; Bacteroidetes; Flavobacteriia; Flavobacteriales; Flavobacteriaceae; Lutibacter; uncultured Bacteroidetes bacterium
New,CleanUp,ReferenceOTU1068356	0	0	0	0	0.000206099	0	0	0	0	0	0	0	0	6.9716e-06	Unassigned
New,CleanUp,ReferenceOTU677004	0	0	0	0	0.00018549	0	0	0	0	0	0	0	0	2.50978e-05	Unassigned
New,CleanUp,ReferenceOTU1142090	0	0	0	0	1.08473e-05	0	0	0	0	0	0	0	0	0.000199388	Bacteria; Proteobacteria; Gammaproteobacteria; Gammaproteobacteria Incertae Sedis; Unknown Family; Thiohalophilus
New,CleanUp,ReferenceOTU1074082	0	0	0	0	4.98978e-05	0	0	0	0	0	0	0	0	0.000158953	Bacteria; Proteobacteria; Gammaproteobacteria; Gammaproteobacteria Incertae Sedis; Unknown Family; Thiohalophilus; uncultured gamma proteobacterium
New,CleanUp,ReferenceOTU389600	0	0	0	0	9.54566e-05	0	0	0	0	0	0	0	0	0.00011294	Bacteria; Proteobacteria; Gammaproteobacteria
New,CleanUp,ReferenceOTU11936	0	0	0	0	0.000198506	0	0	0	0	0	0	0	0	9.76025e-06	Bacteria; Bacteroidetes; Flavobacteriia; Flavobacteriales; Flavobacteriaceae; Ulvibacter; uncultured bacterium
New,ReferenceOTU2602	0	0	0	0	0.000157286	0	0	0	0	0	0	2.71663e-05	0	2.37035e-05	Bacteria; Proteobacteria; Deltaproteobacteria; Bdellovibrionales; Bacteriovoracaceae; uncultured; uncultured bacterium
New,ReferenceOTU2565	0	0	0	0	0.000176812	0	0	0	0	0	0	0	0	3.06751e-05	Unassigned
New,CleanUp,ReferenceOTU868966	0	0	0	0	0	0	0	0	0	0	0.000205183	2.1733e-06	0	0	Bacteria; Bacteroidetes; Flavobacteriia; Flavobacteriales; Flavobacteriaceae; Lutibacter; uncultured Bacteroidetes bacterium
New,CleanUp,ReferenceOTU110110	0	0	0	0	0	0	0	0	0	0	0.000196489	1.08665e-05	0	0	Bacteria; Proteobacteria; Alphaproteobacteria; Rhodobacterales; Rhodobacteraceae
New,ReferenceOTU1708	0	0	0	0	0	0	0	0	0	0	0.000206922	0	0	0	Unassigned
New,CleanUp,ReferenceOTU4224	0	0	0	0	0.000178981	0	0	0	0	0	0	1.08665e-06	0	2.64921e-05	Bacteria; Nitrospirae; Nitrospira; Nitrospirales; Nitrospiraceae; Leptospirillum; uncultured bacterium
New,CleanUp,ReferenceOTU615987	0	0	0	0	0.000177896	0	0	0	0	0	0	1.52131e-05	0	1.25489e-05	Bacteria; Proteobacteria; Deltaproteobacteria; Desulfobacterales; Nitrospinaceae; Nitrospina; uncultured delta proteobacterium
New,CleanUp,ReferenceOTU1082361	0	0	0	0	6.07451e-05	0	0	0	0	0	0	1.08665e-06	0	0.000143615	Bacteria; Proteobacteria; Gammaproteobacteria; Xanthomonadales; Xanthomonadaceae
New,CleanUp,ReferenceOTU25057	0	0	0	0	2.27794e-05	0	0	0	0	0	0	0	0	0.000182656	Bacteria; Proteobacteria; Gammaproteobacteria; Thiotrichales; Thiotrichaceae; uncultured; uncultured gamma proteobacterium
New,CleanUp,ReferenceOTU28436	0	0	0	0	0	0	0	0	0	0	0.000205183	0	0	0	Bacteria; Bacteroidetes; Flavobacteriia; Flavobacteriales; Flavobacteriaceae; Lutibacter; uncultured Bacteroidetes bacterium
AM237385,1,1420	0	0	0	0	0	0	0	0	0	0	0	0	0.000205014	0	Bacteria; Actinobacteria; Actinobacteria; Micrococcales; Micrococcaceae; Kocuria; uncultured bacterium
New,ReferenceOTU2255	0	0	0	0	0	0	0	0	0	0	0	0.000203204	1.61428e-06	0	Bacteria; Proteobacteria; Gammaproteobacteria; Xanthomonadales
New,CleanUp,ReferenceOTU889287	0	0	0	0	4.33894e-06	0	0	0	0	0	0	0	0	0.000199388	Bacteria; Planctomycetes; Phycisphaerae; CCM11a; uncultured bacterium; uncultured bacterium; uncultured bacterium
New,CleanUp,ReferenceOTU29226	0	0	0	0	5.09825e-05	0	0	0	0	0	0	0	0	0.000151981	Bacteria; Proteobacteria; Gammaproteobacteria; Chromatiales; Chromatiaceae; Nitrosococcus; uncultured bacterium
New,CleanUp,ReferenceOTU276699	0	0	0	0	1.08473e-06	0	0	0	0	0	3.47769e-06	0.000196684	0	0	Bacteria; Bacteroidetes; Flavobacteriia; Flavobacteriales; Flavobacteriaceae; Lutibacter
New,CleanUp,ReferenceOTU120310	0	0	0	0	0.000107389	0	0	0	0	0	0	0	0	9.34195e-05	Bacteria; Proteobacteria; Gammaproteobacteria; Thiotrichales; 1G93; uncultured bacterium; uncultured bacterium
New,ReferenceOTU2150	0	0	0	0	5.42367e-06	0	0	0	0	0	0	0	0	0.000195205	Bacteria; Proteobacteria; Gammaproteobacteria
New,CleanUp,ReferenceOTU101450	0	0	0	0	0	0	0	0	0	0	3.65157e-05	0.000164084	0	0	Bacteria; Proteobacteria; Alphaproteobacteria; Rhodobacterales; Rhodobacteraceae
New,CleanUp,ReferenceOTU407689	0	0	0	0	0	0	0	0	0	0	0.000199967	0	0	0	Bacteria; Bacteroidetes; Cytophagia; Cytophagales; Flammeovirgaceae; uncultured; uncultured bacterium
New,CleanUp,ReferenceOTU880898	0	0	0	0	0	0	0	0	0	0	0	1.08665e-06	0.000196942	0	Bacteria; Actinobacteria; Actinobacteria; Micrococcales; Micrococcaceae; Kocuria; uncultured bacterium
New,ReferenceOTU1679	0	0	0	0	0.000193083	0	0	0	0	0	0	2.1733e-06	0	1.39432e-06	Bacteria; Bacteroidetes; Cytophagia; Cytophagales; Flammeovirgaceae; uncultured; uncultured bacterium
New,CleanUp,ReferenceOTU1086318	0	0	0	0	0.00018549	0	0	0	0	0	0	0	0	1.11546e-05	Bacteria; Bacteroidetes; Sphingobacteriia; Sphingobacteriales; Saprospiraceae; uncultured; uncultured bacterium
New,CleanUp,ReferenceOTU146521	0	0	0	0	9.76261e-05	0	0	0	0	0	0	0	0	9.89968e-05	Bacteria; Proteobacteria; Gammaproteobacteria; NKB5; uncultured bacterium; uncultured bacterium; uncultured bacterium
New,CleanUp,ReferenceOTU83327	0	0	0	0	3.2542e-06	0	0	0	0	0	0	0	1.61428e-06	0.000191022	Bacteria; Proteobacteria; Gammaproteobacteria; Oceanospirillales; Alcanivoracaceae; Kangiella; uncultured bacterium
New,CleanUp,ReferenceOTU654448	0	0	0	0	0.000178981	0	0	0	0	0	0	0	0	1.67319e-05	Bacteria; Bacteroidetes; Flavobacteriia; Flavobacteriales; Flavobacteriaceae
New,CleanUp,ReferenceOTU268886	0	0	0	0	0	0	0	0	0	0	0.00019475	0	0	0	Bacteria; Proteobacteria; Gammaproteobacteria; Thiotrichales; Piscirickettsiaceae; Thiomicrospira; uncultured bacterium
New,CleanUp,ReferenceOTU680653	0	0	0	0	0	0	0	0	0	0	0.00019475	0	0	0	Unassigned
New,CleanUp,ReferenceOTU597747	0	0	0	0	0.000118236	0	0	0	0	0	0	7.60656e-05	0	0	Archaea; Euryarchaeota; Halobacteria; Halobacteriales; Deep Sea Hydrothermal Vent Gp 6(DHVEG-6); uncultured archaeon; uncultured archaeon
JQ579819,1,1499	0	0	0	0	1.08473e-06	0	0	0	0	0	0	0	0	0.000192416	Bacteria; Proteobacteria; Gammaproteobacteria; Chromatiales; Ectothiorhodospiraceae; Acidiferrobacter; uncultured bacterium
New,ReferenceOTU244	0	0	0	0	6.5084e-06	0	0	0	0	0	0	0	0	0.000186839	Bacteria; Proteobacteria; Gammaproteobacteria; Thiotrichales; Thiotrichaceae; uncultured
New,CleanUp,ReferenceOTU820361	0	0	0	0	0	0	0	0	0	0	0.000179101	1.41265e-05	0	0	Bacteria; Proteobacteria; Gammaproteobacteria; Thiotrichales; Piscirickettsiaceae; Thiomicrospira
New,CleanUp,ReferenceOTU583614	0	0	0	0	0.000110643	0	0	0	0	0	0	0	1.61428e-06	8.08706e-05	Bacteria; Proteobacteria; Gammaproteobacteria; Chromatiales; Chromatiaceae; Nitrosococcus; uncultured bacterium
New,CleanUp,ReferenceOTU982212	0	0	0	0	0	0	0	0	0	0	0.000186056	6.51991e-06	0	0	Bacteria; Proteobacteria; Gammaproteobacteria; Methylococcales
New,CleanUp,ReferenceOTU704382	0	0	0	0	0	0	0	0	0	0	5.5643e-05	0.000135831	0	0	Bacteria; Proteobacteria; Gammaproteobacteria; Thiotrichales; Piscirickettsiaceae; Thiomicrospira
New,CleanUp,ReferenceOTU575166	0	0	0	0	0	0	0	0	0	0	0.00013563	5.54192e-05	0	0	Bacteria; Proteobacteria; Gammaproteobacteria; Thiotrichales; Piscirickettsiaceae; uncultured; uncultured bacterium
New,CleanUp,ReferenceOTU428171	0	0	0	0	0	0	0	0	0	0	0	0	0	0.000191022	Bacteria; Proteobacteria; Gammaproteobacteria; Thiotrichales; Thiotrichaceae; uncultured; uncultured gamma proteobacterium
New,CleanUp,ReferenceOTU19752	0	0	0	0	0	0	0	0	0	0	0.00016519	2.39063e-05	0	1.39432e-06	Bacteria; Proteobacteria; Alphaproteobacteria; Rhodobacterales; Rhodobacteraceae; Octadecabacter
New,CleanUp,ReferenceOTU414124	0	0	0	0	1.41015e-05	0	0	0	0	0	0	0	3.22856e-06	0.000172896	Bacteria; Proteobacteria; Gammaproteobacteria; Thiotrichales; Thiotrichaceae; uncultured; uncultured gamma proteobacterium
New,CleanUp,ReferenceOTU829833	0	0	0	0	0	0	0	0	0	0	0.00018084	8.69321e-06	0	0	Unassigned
New,CleanUp,ReferenceOTU1058492	0	0	0	0	7.26772e-05	0	0	0	0	0	0	0	0	0.000115729	Bacteria; Planctomycetes; Planctomycetacia; Planctomycetales; Planctomycetaceae; Planctomyces; uncultured bacterium
New,ReferenceOTU1242	0	0	0	0	0.000147524	0	0	0	0	0	0	0	0	4.04353e-05	Bacteria; Planctomycetes; Phycisphaerae; CCM11a; uncultured bacterium; uncultured bacterium; uncultured bacterium
New,CleanUp,ReferenceOTU241113	0	0	0	0	0	0	0	0	0	0	0.000173884	1.30398e-05	0	0	Bacteria; Proteobacteria; Gammaproteobacteria; Methylococcales; Marine Methylotrophic Group 2
New,CleanUp,ReferenceOTU313847	0	0	0	0	0	0	0	0	0	0	0.000132152	5.43326e-05	0	0	Bacteria; Proteobacteria; Gammaproteobacteria; Thiotrichales; Piscirickettsiaceae; Thiomicrospira; uncultured bacterium
New,CleanUp,ReferenceOTU305000	0	0	0	0	3.36268e-05	0	0	0	0	0	0	3.25996e-06	0	0.000149192	Bacteria; Proteobacteria; Gammaproteobacteria; Gammaproteobacteria Incertae Sedis; Unknown Family; Thiohalophilus; uncultured gamma proteobacterium
New,ReferenceOTU1558	0	0	0	0	0	0	0	0	0	0	0.000186056	0	0	0	Bacteria; Proteobacteria; Gammaproteobacteria; Thiotrichales; Thiotrichaceae; uncultured; uncultured bacterium
New,CleanUp,ReferenceOTU749698	0	0	0	0	0	0	0	0	0	0	0.000186056	0	0	0	Bacteria; Bacteroidetes; Cytophagia; Cytophagales; Flammeovirgaceae; uncultured; uncultured bacterium
New,ReferenceOTU193	0	0	0	0	4.33894e-06	0	0	0	0	0	0	0	1.61428e-06	0.000179867	Bacteria; Proteobacteria; Gammaproteobacteria; Thiotrichales; Thiotrichaceae; uncultured; uncultured gamma proteobacterium
KF799883,1,1443	0	0	0	0	2.16947e-06	0	0	0	0	0	0	5.43326e-06	0	0.000177079	Bacteria; Planctomycetes; Planctomycetacia; Planctomycetales; Planctomycetaceae; Planctomyces; uncultured bacterium
New,CleanUp,ReferenceOTU610458	0	0	0	0	1.08473e-05	0	0	0	0	0	0	0	1.61428e-06	0.000171501	Bacteria; Proteobacteria; Gammaproteobacteria; Thiotrichales; Thiotrichaceae; uncultured; uncultured gamma proteobacterium
New,CleanUp,ReferenceOTU541119	0	0	0	0	0.000151863	0	0	0	0	0	0	0	0	3.20694e-05	Bacteria; Proteobacteria; Alphaproteobacteria; Rickettsiales; SM2D12; uncultured alpha proteobacterium; uncultured alpha proteobacterium
New,CleanUp,ReferenceOTU658858	0	0	0	0	7.59314e-06	0	0	0	0	0	0	3.25996e-06	0	0.000172896	Bacteria; Proteobacteria; Alphaproteobacteria; DB1-14; uncultured bacterium; uncultured bacterium; uncultured bacterium
New,CleanUp,ReferenceOTU901210	0	0	0	0	0.000119321	0	0	0	0	0	0	0	1.61428e-06	6.27444e-05	Bacteria; Chlamydiae; Chlamydiae; Chlamydiales; Parachlamydiaceae
New,CleanUp,ReferenceOTU934274	0	0	0	0	0.000171388	0	0	0	0	0	0	0	0	1.11546e-05	Bacteria; Proteobacteria; Gammaproteobacteria
New,CleanUp,ReferenceOTU563956	0	0	0	0	3.03726e-05	0	0	0	0	0	0	0	0	0.000151981	Bacteria; Proteobacteria; Gammaproteobacteria; Chromatiales; Ectothiorhodospiraceae; Acidiferrobacter; uncultured gamma proteobacterium
New,CleanUp,ReferenceOTU1035589	0	0	0	0	0	0	0	0	0	0	5.21653e-06	0.000177124	0	0	Bacteria; Proteobacteria; Gammaproteobacteria; Thiotrichales; Piscirickettsiaceae; Thiomicrospira; uncultured bacterium
New,CleanUp,ReferenceOTU142740	0	0	0	0	0	0	0	0	0	0	0.000175623	6.51991e-06	0	0	Bacteria; Bacteroidetes; Flavobacteriia; Flavobacteriales; Flavobacteriaceae; Lutibacter; uncultured bacterium
New,CleanUp,ReferenceOTU1387	0	0	0	0	0.000147524	0	0	0	0	0	0	2.1733e-06	0	3.20694e-05	Bacteria; Proteobacteria; Deltaproteobacteria; Myxococcales; Haliangiaceae; Haliangium; uncultured bacterium
New,ReferenceOTU114	0	0	0	0	0	0	0	0	0	0	0	0.000181471	0	0	Bacteria; Proteobacteria; Gammaproteobacteria; Thiotrichales; Piscirickettsiaceae; endosymbionts; uncultured bacterium
New,CleanUp,ReferenceOTU20304	0	0	0	0	0.000110643	0	0	0	0	0	0	1.08665e-06	0	6.9716e-05	Bacteria; Planctomycetes; Phycisphaerae; CCM11a
New,CleanUp,ReferenceOTU1014912	0	0	0	0	2.16947e-06	0	0	0	0	0	0.000179101	0	0	0	Unassigned
New,CleanUp,ReferenceOTU356415	0	0	0	0	0.000173557	0	0	0	0	0	0	1.08665e-06	0	5.57728e-06	Bacteria; Proteobacteria; pItb-vmat-80; uncultured bacterium; uncultured bacterium; uncultured bacterium; uncultured bacterium
New,CleanUp,ReferenceOTU64361	0	0	0	0	0.000116067	0	0	0	0	0	0	0	0	6.41388e-05	Bacteria; Proteobacteria; Alphaproteobacteria; Rickettsiales; SM2D12; uncultured bacterium; uncultured bacterium
New,CleanUp,ReferenceOTU842065	0	0	0	0	4.01352e-05	0	0	0	0	0	0	0	0	0.000139432	Bacteria; NPL-UPA2; uncultured bacterium; uncultured bacterium; uncultured bacterium; uncultured bacterium; uncultured bacterium
New,CleanUp,ReferenceOTU5622	0	0	0	0	0.000133422	0	0	0	0	0	0	0	0	4.60126e-05	Unassigned
New,CleanUp,ReferenceOTU200318	0	0	0	0	0	0	0	0	0	0	0	0.000179298	0	0	Bacteria; Proteobacteria; Gammaproteobacteria; Chromatiales; Ectothiorhodospiraceae
AM997725,1,1503	0	0	0	0	0.000118236	0	0	0	0	0	0	1.08665e-06	0	5.99558e-05	Bacteria; Proteobacteria; Gammaproteobacteria; Xanthomonadales; JTB255 marine benthic group; uncultured bacterium; uncultured bacterium
New,CleanUp,ReferenceOTU876794	0	0	0	0	0	0	0	0	0	0	1.04331e-05	0.000168431	0	0	Bacteria; Proteobacteria; Epsilonproteobacteria; Campylobacterales; Helicobacteraceae; Sulfurimonas
New,CleanUp,ReferenceOTU289910	0	0	0	0	0	0	0	0	0	0	0.000137369	4.12928e-05	0	0	Unassigned
New,CleanUp,ReferenceOTU619404	0	0	0	0	0.0001421	0	0	0	0	0	0	0	0	3.62523e-05	Bacteria; Proteobacteria; Deltaproteobacteria; Bdellovibrionales; Bacteriovoracaceae; uncultured; uncultured bacterium
KF624145,1,1374	0	0	0	0	0.000143185	0	0	0	0	0	0	1.08665e-06	0	3.34637e-05	Bacteria; Proteobacteria; Gammaproteobacteria; Thiotrichales; Piscirickettsiaceae; uncultured; uncultured bacterium
New,CleanUp,ReferenceOTU946904	0	0	0	0	0	0	0	0	0	0	0.000172145	5.43326e-06	0	0	Bacteria; Proteobacteria; Epsilonproteobacteria; Campylobacterales; Helicobacteraceae; Sulfurimonas; uncultured bacterium
New,CleanUp,ReferenceOTU929790	0	0	0	0	3.2542e-06	0	0	0	0	0	0	0	0	0.00017429	Unassigned
New,CleanUp,ReferenceOTU480634	0	0	0	0	4.33894e-06	0	0	0	0	0	0	0	0	0.000172896	Bacteria; Proteobacteria; Gammaproteobacteria; Thiotrichales; Thiotrichaceae; uncultured; uncultured gamma proteobacterium
New,CleanUp,ReferenceOTU378937	0	0	0	0	0	0	0	0	0	0	0	0	0	0.000177079	Unassigned
New,CleanUp,ReferenceOTU813051	0	0	0	0	1.19321e-05	0	0	0	0	0	0	3.25996e-06	0	0.000161741	Bacteria; Proteobacteria; Gammaproteobacteria; Thiotrichales; Thiotrichaceae; uncultured; uncultured gamma proteobacterium
New,CleanUp,ReferenceOTU690907	0	0	0	0	2.49489e-05	0	0	0	0	0	0	0	0	0.000151981	Bacteria; Planctomycetes; Planctomycetacia; Planctomycetales; Planctomycetaceae; Rhodopirellula; uncultured bacterium
New,CleanUp,ReferenceOTU824887	0	0	0	0	0	0	0	0	0	0	1.04331e-05	0.000166258	0	0	Unassigned
New,CleanUp,ReferenceOTU156461	0	0	0	0	0.000119321	0	0	0	0	0	0	0	0	5.71672e-05	Bacteria; Proteobacteria; Gammaproteobacteria; Order Incertae Sedis; Family Incertae Sedis; Marinicella; uncultured bacterium
New,CleanUp,ReferenceOTU1063986	0	0	0	0	0	0	0	0	0	0	0.000168668	7.60656e-06	0	0	Bacteria; Proteobacteria; Gammaproteobacteria; Order Incertae Sedis; Family Incertae Sedis; Marinicella; uncultured bacterium
New,CleanUp,ReferenceOTU539335	0	0	0	0	0.000160541	0	0	0	0	0	0	0	0	1.53375e-05	Unassigned
New,CleanUp,ReferenceOTU652268	0	0	0	0	0	0	0	0	0	0	0.000170407	5.43326e-06	0	0	Bacteria; Bacteroidetes; Flavobacteriia; Flavobacteriales; Flavobacteriaceae; Lutibacter; uncultured bacterium
AB722112,1,1377	0	0	0	0	3.90504e-05	0	0	0	0	0	0	0	0	0.000136643	Bacteria; Planctomycetes; Phycisphaerae; CCM11a
EU050889,1,1398	0	0	0	0	0.000147524	0	0	0	0	0	0	0	0	2.78864e-05	Bacteria; Bacteroidetes; Cytophagia; Order II; Rhodothermaceae; uncultured; uncultured bacterium
New,CleanUp,ReferenceOTU696918	0	0	0	0	9.00329e-05	0	0	0	0	0	0	0	1.61428e-06	8.36593e-05	Bacteria; Proteobacteria; Gammaproteobacteria; Chromatiales; Chromatiaceae; Nitrosococcus; uncultured bacterium
New,CleanUp,ReferenceOTU292102	0	0	0	0	0.0001421	0	0	0	0	0	0	1.73864e-05	0	1.53375e-05	Bacteria; Proteobacteria; Alphaproteobacteria; DB1-14; uncultured organism; uncultured organism; uncultured organism
New,CleanUp,ReferenceOTU555446	0	0	0	0	8.24398e-05	0	0	0	0	0	0	1.08665e-05	0	8.08706e-05	Bacteria; Planctomycetes; Phycisphaerae; Phycisphaerales; Phycisphaeraceae; Phycisphaera
HM369097,1,1258	0	0	0	0	0.000172473	0	0	0	0	0	0	0	0	1.39432e-06	Bacteria; Planctomycetes; Planctomycetacia; Planctomycetales; Planctomycetaceae; Blastopirellula
New,CleanUp,ReferenceOTU190161	0	0	0	0	0	0	0	0	0	0	2.2605e-05	0.000151045	0	0	Bacteria; Proteobacteria; Gammaproteobacteria; Thiotrichales; Piscirickettsiaceae; Thiomicrospira; uncultured bacterium
HQ154002,1,1380	0	0	0	0	0.000169219	0	0	0	0	0	0	1.08665e-06	0	2.78864e-06	Bacteria; Proteobacteria; Alphaproteobacteria; OCS116 clade; uncultured bacterium; uncultured bacterium; uncultured bacterium
New,CleanUp,ReferenceOTU362356	0	0	0	0	0	0	0	0	0	0	1.73884e-05	0.000155391	0	0	Bacteria; Proteobacteria; Gammaproteobacteria; Thiotrichales; Piscirickettsiaceae; Thiomicrospira; uncultured bacterium
New,CleanUp,ReferenceOTU623038	0	0	0	0	5.42367e-05	0	0	0	0	0	0	0	0	0.000118517	Bacteria; Planctomycetes; Planctomycetacia; Planctomycetales; Planctomycetaceae; Rhodopirellula; uncultured bacterium
New,CleanUp,ReferenceOTU468770	0	0	0	0	3.47115e-05	0	0	0	0	0	0	0	0	0.000138038	Bacteria; Candidate division TM7; uncultured bacterium; uncultured bacterium; uncultured bacterium; uncultured bacterium; uncultured bacterium
New,CleanUp,ReferenceOTU959997	0	0	0	0	0.000167049	0	0	0	0	0	0	0	0	5.57728e-06	Bacteria; Candidate division OD1; uncultured bacterium; uncultured bacterium; uncultured bacterium; uncultured bacterium; uncultured bacterium
New,CleanUp,ReferenceOTU997636	0	0	0	0	3.2542e-06	0	0	0	0	0	0	0	0	0.000168713	Bacteria; Proteobacteria; Gammaproteobacteria; Thiotrichales; Thiotrichaceae; uncultured
New,CleanUp,ReferenceOTU412928	0	0	0	0	0	0	0	0	0	0	0.000153018	1.84731e-05	0	0	Bacteria; Bacteroidetes; Flavobacteriia; Flavobacteriales; Flavobacteriaceae; Ulvibacter; uncultured Bacteroidetes bacterium
FJ652500,1,1364	0	0	0	0	4.12199e-05	0	0	0	0	0	0	0	0	0.000129672	Bacteria; Planctomycetes; Phycisphaerae; CCM11a; uncultured bacterium; uncultured bacterium; uncultured bacterium
New,ReferenceOTU141	0	0	0	0	1.19321e-05	0	0	0	0	0	0	0	0	0.000158953	Bacteria; Proteobacteria; Gammaproteobacteria; Chromatiales; Chromatiaceae; Nitrosococcus; uncultured bacterium
New,CleanUp,ReferenceOTU195980	0	0	0	0	4.98978e-05	0	0	0	0	0	5.21653e-06	9.77987e-05	0	1.67319e-05	Bacteria; Planctomycetes; Pla3 lineage; uncultured bacterium; uncultured bacterium; uncultured bacterium; uncultured bacterium
New,ReferenceOTU2514	0	0	0	0	0	0	0	0	0	0	0	0.000169518	0	0	Bacteria; Candidate division OD1; uncultured bacterium; uncultured bacterium; uncultured bacterium; uncultured bacterium; uncultured bacterium
EU771618,1,1412	0	0	0	0	0	0	0	0	0	0	0	0	0.000169499	0	Bacteria; Firmicutes; Bacilli; Bacillales; Planococcaceae; Lysinibacillus
KC819113,1,1306	0	0	0	0	0	0	0	0	0	0	0	0	0.000169499	0	Bacteria; Proteobacteria; Gammaproteobacteria; Enterobacteriales; Enterobacteriaceae; Escherichia-Shigella
New,CleanUp,ReferenceOTU245344	0	0	0	0	0.000156202	0	0	0	0	0	0	7.60656e-06	0	5.57728e-06	Archaea; Euryarchaeota; Halobacteria; Halobacteriales; Deep Sea Hydrothermal Vent Gp 6(DHVEG-6)
New,CleanUp,ReferenceOTU556106	0	0	0	0	0	0	0	0	0	0	0.000161712	7.60656e-06	0	0	Bacteria; Bacteroidetes; Cytophagia; Cytophagales; Flammeovirgaceae; uncultured; uncultured bacterium
New,CleanUp,ReferenceOTU118815	0	0	0	0	0	0	0	0	0	0	0	2.1733e-06	0	0.000165924	Bacteria; Proteobacteria; Gammaproteobacteria; Thiotrichales; Thiotrichaceae; uncultured; uncultured gamma proteobacterium
New,CleanUp,ReferenceOTU624769	0	0	0	0	0	0	0	0	0	0	0.000166929	0	0	0	Bacteria; Proteobacteria; Alphaproteobacteria; Rhizobiales; Hyphomicrobiaceae
FJ436723,1,1303	0	0	0	0	0	0	0	0	0	0	3.65157e-05	0.000130398	0	0	Bacteria; Proteobacteria; Alphaproteobacteria; Rhodobacterales; Rhodobacteraceae
New,CleanUp,ReferenceOTU201654	0	0	0	0	4.55588e-05	0	0	0	0	0	0	0	0	0.000121306	Bacteria; Proteobacteria; Gammaproteobacteria; Thiotrichales; Thiotrichaceae; uncultured; uncultured gamma proteobacterium
New,ReferenceOTU1170	0	0	0	0	0	0	0	0	0	0	0.000151279	1.52131e-05	0	0	Bacteria; Proteobacteria; Alphaproteobacteria; Parvularculales; Parvularculaceae; Parvularcula; uncultured bacterium
New,ReferenceOTU1113	0	0	0	0	0	0	0	0	0	0	0	0.000166258	0	0	Bacteria; Proteobacteria; Gammaproteobacteria; Xanthomonadales; JTB255 marine benthic group; uncultured bacterium; uncultured bacterium
New,CleanUp,ReferenceOTU1053293	0	0	0	0	2.92878e-05	0	0	0	0	0	0	6.51991e-06	0	0.000129672	Bacteria; Planctomycetes; Phycisphaerae; CCM11a; uncultured bacterium; uncultured bacterium; uncultured bacterium
New,ReferenceOTU577	0	0	0	0	7.59314e-05	0	0	0	0	0	0	0	0	8.92365e-05	Bacteria; Actinobacteria; Acidimicrobiia; Acidimicrobiales; Acidimicrobiaceae; uncultured; uncultured bacterium
FJ787300,1,1394	0	0	0	0	4.33894e-06	0	0	0	0	0	0	0	0	0.000160347	Bacteria; Proteobacteria; Gammaproteobacteria; Thiotrichales; Thiotrichaceae; uncultured; uncultured bacterium
New,CleanUp,ReferenceOTU140586	0	0	0	0	6.83382e-05	0	0	0	0	0	0	0	0	9.62081e-05	Bacteria; Candidate division BRC1; uncultured bacterium; uncultured bacterium; uncultured bacterium; uncultured bacterium; uncultured bacterium
New,CleanUp,ReferenceOTU1100541	0	0	0	0	5.42367e-06	0	0	0	0	0	0	0	0	0.000158953	Bacteria; Planctomycetes; Planctomycetacia; Planctomycetales; Planctomycetaceae; Planctomyces; uncultured bacterium
New,ReferenceOTU2413	0	0	0	0	0.000145354	0	0	0	0	0	0	0	0	1.81262e-05	Unassigned
New,CleanUp,ReferenceOTU165201	0	0	0	0	0	0	0	0	0	0	8.69422e-06	0.000154305	0	0	Bacteria; Bacteroidetes; Cytophagia; Cytophagales; Flammeovirgaceae; uncultured; uncultured bacterium
New,CleanUp,ReferenceOTU512887	0	0	0	0	2.16947e-06	0	0	0	0	0	0	0	0	0.000160347	Bacteria; Chlamydiae; Chlamydiae; Chlamydiales; Simkaniaceae; Candidatus Fritschea; uncultured Simkaniaceae bacterium
New,CleanUp,ReferenceOTU169305	0	0	0	0	0.000159456	0	0	0	0	0	0	0	0	2.78864e-06	Unassigned
New,CleanUp,ReferenceOTU323135	0	0	0	0	5.20672e-05	0	0	0	0	0	0	0	0	0.000110151	Bacteria; Proteobacteria; Gammaproteobacteria; Chromatiales; Chromatiaceae; Nitrosococcus; uncultured bacterium
New,CleanUp,ReferenceOTU514797	0	0	0	0	0	0	0	0	0	0	0	0.000161911	0	0	Bacteria; Proteobacteria; Gammaproteobacteria
New,ReferenceOTU1849	0	0	0	0	0.000112812	0	0	0	0	0	0	0	0	4.88012e-05	Unassigned
New,CleanUp,ReferenceOTU501931	0	0	0	0	1.73557e-05	0	0	0	0	0	0	0	0	0.000143615	Bacteria; Chlamydiae; Chlamydiae; Chlamydiales; Simkaniaceae; Simkania; Simkania negevensis
New,ReferenceOTU1027	0	0	0	0	0	0	0	0	0	0	0	0.000160824	0	0	Bacteria; Proteobacteria; Gammaproteobacteria; Chromatiales; Ectothiorhodospiraceae; Acidiferrobacter; uncultured bacterium
New,ReferenceOTU284	0	0	0	0	0	0	0	0	0	0	1.04331e-05	0.000149958	0	0	Bacteria; Bacteroidetes; Flavobacteriia; Flavobacteriales; Flavobacteriaceae
New,CleanUp,ReferenceOTU210589	0	0	0	0	0	0	0	0	0	0	2.08661e-05	0.000139091	0	0	Bacteria; Proteobacteria; Gammaproteobacteria; Chromatiales; Ectothiorhodospiraceae; Acidiferrobacter; uncultured bacterium
New,CleanUp,ReferenceOTU77530	0	0	0	0	5.53214e-05	0	0	0	0	0	0	0	0	0.000104574	Bacteria; Planctomycetes; BD7-11; uncultured bacterium; uncultured bacterium; uncultured bacterium; uncultured bacterium
New,CleanUp,ReferenceOTU267160	0	0	0	0	0.00014427	0	0	0	0	0	0	0	0	1.53375e-05	Unassigned
New,CleanUp,ReferenceOTU730412	0	0	0	0	0	0	0	0	0	0	2.2605e-05	0.000136918	0	0	Bacteria; Proteobacteria; Gammaproteobacteria
New,CleanUp,ReferenceOTU537389	0	0	0	0	0	0	0	0	0	0	0.000158235	1.08665e-06	0	0	Bacteria; Proteobacteria; Alphaproteobacteria; Rhodobacterales; Rhodobacteraceae; Roseobacter clade NAC11-7 lineage; uncultured alpha proteobacterium
New,CleanUp,ReferenceOTU943890	0	0	0	0	0	0	0	0	0	0	0	0	0	0.000158953	Unassigned
New,ReferenceOTU146	0	0	0	0	4.44741e-05	0	0	0	0	0	0	0	0	0.000114334	Bacteria; Proteobacteria; Gammaproteobacteria; Chromatiales; Ectothiorhodospiraceae; Acidiferrobacter; uncultured gamma proteobacterium
FJ497660,1,1467	0	0	0	0	5.42367e-06	0	0	0	0	0	0	0	0	0.000153375	Bacteria; Proteobacteria; Gammaproteobacteria; Thiotrichales; Thiotrichaceae; uncultured; uncultured gamma proteobacterium
New,CleanUp,ReferenceOTU825800	0	0	0	0	0	0	0	0	0	0	0.000158235	0	0	0	Bacteria; Proteobacteria; Gammaproteobacteria; Methylococcales; Methylococcaceae
New,ReferenceOTU916	0	0	0	0	0.000152947	0	0	0	0	0	0	1.08665e-06	0	4.18296e-06	Bacteria; Proteobacteria; Gammaproteobacteria
New,CleanUp,ReferenceOTU235309	0	0	0	0	2.27794e-05	0	0	0	0	0	0	0	0	0.000135249	Bacteria; Planctomycetes; OM190; uncultured bacterium; uncultured bacterium; uncultured bacterium; uncultured bacterium
New,CleanUp,ReferenceOTU838881	0	0	0	0	0.000155117	0	0	0	0	0	0	0	0	2.78864e-06	Bacteria; Proteobacteria; Gammaproteobacteria; Thiotrichales; Piscirickettsiaceae; endosymbionts
AB694158,1,1425	0	0	0	0	0.000145354	0	0	0	0	0	0	0	0	1.25489e-05	Bacteria; Proteobacteria; Gammaproteobacteria; Xanthomonadales; JTB255 marine benthic group; uncultured bacterium; uncultured bacterium
New,ReferenceOTU1115	0	0	0	0	0	0	0	0	0	0	9.91141e-05	5.86792e-05	0	0	Bacteria; Proteobacteria; Gammaproteobacteria; Thiotrichales; Piscirickettsiaceae; Marine Methylotrophic Group 3; uncultured bacterium
New,CleanUp,ReferenceOTU1035374	0	0	0	0	0	0	0	0	0	0	0.000147802	9.77987e-06	0	0	Bacteria; Proteobacteria; Gammaproteobacteria; Methylococcales; Marine Methylotrophic Group 2; uncultured bacterium; uncultured bacterium
New,CleanUp,ReferenceOTU10506	0	0	0	0	3.47115e-05	0	0	0	0	0	0	0	0	0.0001227	Bacteria; Candidate division BRC1; uncultured bacterium; uncultured bacterium; uncultured bacterium; uncultured bacterium; uncultured bacterium
New,CleanUp,ReferenceOTU706371	0	0	0	0	0	0	0	0	0	0	5.73818e-05	9.9972e-05	0	0	Bacteria; Proteobacteria; Gammaproteobacteria; Thiotrichales; Piscirickettsiaceae; Thiomicrospira; uncultured gamma proteobacterium
New,CleanUp,ReferenceOTU1086785	0	0	0	0	0.000119321	0	0	0	0	0	3.47769e-06	2.60796e-05	0	8.36593e-06	Unassigned
JF344272,1,1498	0	0	0	0	2.16947e-06	0	0	0	0	0	0	0	0	0.00015477	Bacteria; Proteobacteria; Gammaproteobacteria; Thiotrichales; Thiotrichaceae; uncultured; uncultured gamma proteobacterium
New,CleanUp,ReferenceOTU27464	0	0	0	0	0	0	0	0	0	0	3.47769e-06	0.000153218	0	0	Bacteria; Proteobacteria; Gammaproteobacteria; Order Incertae Sedis; Family Incertae Sedis; Marinicella; uncultured bacterium
New,CleanUp,ReferenceOTU322684	0	0	0	0	0	0	0	0	0	0	0.000156496	0	0	0	Bacteria; Proteobacteria; Gammaproteobacteria; Thiotrichales; Piscirickettsiaceae; Cycloclasticus; uncultured bacterium
New,CleanUp,ReferenceOTU78016	0	0	0	0	0	0	0	0	0	0	0	0.000156478	0	0	Bacteria; Bacteroidetes; VC2,1 Bac22; uncultured bacterium; uncultured bacterium; uncultured bacterium; uncultured bacterium
New,CleanUp,ReferenceOTU1108088	0	0	0	0	1.41015e-05	0	0	0	0	0	0	0	0	0.000142221	Bacteria; Proteobacteria
New,CleanUp,ReferenceOTU505444	0	0	0	0	0	0	0	0	0	0	0.000153018	3.25996e-06	0	0	Bacteria; Proteobacteria; Gammaproteobacteria; Thiotrichales; Thiotrichaceae; uncultured; uncultured bacterium
New,CleanUp,ReferenceOTU716165	0	0	0	0	2.16947e-06	0	0	0	0	0	5.21653e-06	0.000145611	3.22856e-06	0	Bacteria; Proteobacteria; Alphaproteobacteria; SB1-18; uncultured bacterium; uncultured bacterium; uncultured bacterium
New,CleanUp,ReferenceOTU58550	0	0	0	0	0.000126914	0	0	0	0	0	0	0	0	2.92807e-05	Bacteria; Proteobacteria; Gammaproteobacteria; Pseudomonadales; Pseudomonadaceae; Pseudomonas
New,CleanUp,ReferenceOTU573791	0	0	0	0	0	0	0	0	0	0	3.47769e-06	0.000152131	0	0	Bacteria; Proteobacteria; Gammaproteobacteria; Xanthomonadales; JTB255 marine benthic group
New,CleanUp,ReferenceOTU211244	0	0	0	0	1.19321e-05	0	0	0	0	0	0	0	0	0.000143615	Bacteria; Bacteroidetes; Flavobacteriia; Flavobacteriales; Flavobacteriaceae; Maritimimonas; uncultured bacterium
New,CleanUp,ReferenceOTU1131185	0	0	0	0	0	0	0	0	0	0	0	0.000155391	0	0	Bacteria; Proteobacteria; Gammaproteobacteria; Gammaproteobacteria Incertae Sedis; Unknown Family; Thiohalophilus; uncultured bacterium
FJ854736,1,1251	0	0	0	0	0	0	0	0	0	0	0	0	0.000154971	0	Bacteria; Proteobacteria; Gammaproteobacteria; Enterobacteriales; Enterobacteriaceae; Escherichia-Shigella; uncultured bacterium
New,CleanUp,ReferenceOTU55593	0	0	0	0	0	0	0	0	0	0	0.000142585	1.19532e-05	0	0	Bacteria; Proteobacteria; Alphaproteobacteria
New,CleanUp,ReferenceOTU686765	0	0	0	0	5.96604e-05	0	0	0	0	0	0	0	0	9.48138e-05	Unassigned
New,CleanUp,ReferenceOTU1087147	0	0	0	0	0	0	0	0	0	0	0	0.000154305	0	0	Bacteria; Bacteroidetes; Flavobacteriia; Flavobacteriales; Cryomorphaceae; Owenweeksia
New,CleanUp,ReferenceOTU1043324	0	0	0	0	3.79657e-05	0	0	0	0	0	0	0	0	0.000115729	Bacteria; Planctomycetes; Phycisphaerae; CCM11a
New,CleanUp,ReferenceOTU703971	0	0	0	0	0	0	0	0	0	0	0.000146063	7.60656e-06	0	0	Bacteria; Bacteroidetes; Cytophagia; Cytophagales; Flammeovirgaceae; uncultured; uncultured bacterium
New,CleanUp,ReferenceOTU236107	0	0	0	0	0	0	0	0	0	0	8.52033e-05	6.84591e-05	0	0	Bacteria; Proteobacteria; Gammaproteobacteria; Thiotrichales; Piscirickettsiaceae; Thiomicrospira
New,CleanUp,ReferenceOTU825576	0	0	0	0	0.00014427	0	0	0	0	0	0	0	0	8.36593e-06	Bacteria; Planctomycetes; OM190
New,CleanUp,ReferenceOTU655709	0	0	0	0	0	0	0	0	0	0	7.30314e-05	7.93256e-05	0	0	Bacteria; Proteobacteria; Gammaproteobacteria; Thiotrichales; Piscirickettsiaceae; Thiomicrospira
New,CleanUp,ReferenceOTU1009780	0	0	0	0	9.76261e-06	0	0	0	0	0	0	0	0	0.000142221	Bacteria; Chlamydiae; Chlamydiae; Chlamydiales; Simkaniaceae; Candidatus Rhabdochlamydia
AM997625,1,1515	0	0	0	0	8.35245e-05	0	0	0	0	0	0	0	0	6.83217e-05	Bacteria; Planctomycetes; Phycisphaerae; CCM11a
KF760543,1,1435	0	0	0	0	0	0	0	0	0	0	0	0	0.000151742	0	Bacteria; Proteobacteria; Gammaproteobacteria; Enterobacteriales; Enterobacteriaceae; Escherichia-Shigella
New,CleanUp,ReferenceOTU393060	0	0	0	0	2.16947e-05	0	0	0	0	0	0	0	0	0.000129672	Bacteria; Proteobacteria; Gammaproteobacteria; Chromatiales; Chromatiaceae; Nitrosococcus; uncultured bacterium
New,CleanUp,ReferenceOTU564618	0	0	0	0	0	0	0	0	0	0	0.000151279	0	0	0	Bacteria; Bacteroidetes; Flavobacteriia; Flavobacteriales; Flavobacteriaceae
New,CleanUp,ReferenceOTU1028882	0	0	0	0	3.36268e-05	0	0	0	0	0	0	0	0	0.000117123	Bacteria; Bacteroidetes; Sphingobacteriia; Sphingobacteriales; Saprospiraceae; Aureispira; uncultured bacterium
New,CleanUp,ReferenceOTU1002633	0	0	0	0	0.00012149	0	0	0	0	0	0	6.51991e-06	1.61428e-06	2.09148e-05	Unassigned
New,CleanUp,ReferenceOTU568198	0	0	0	0	0.000122575	0	0	0	0	0	0	0	0	2.78864e-05	Bacteria; Proteobacteria; Alphaproteobacteria; DB1-14; uncultured bacterium; uncultured bacterium; uncultured bacterium
FJ497425,1,1433	0	0	0	0	0.00012366	0	0	0	0	0	0	0	0	2.64921e-05	Bacteria; Bacteroidetes; Flavobacteriia; Flavobacteriales; Cryomorphaceae; Owenweeksia
New,ReferenceOTU1616	0	0	0	0	0	0	0	0	0	0	0	0	0.000150128	0	Bacteria; Candidate division KB1; uncultured bacterium; uncultured bacterium; uncultured bacterium; uncultured bacterium; uncultured bacterium
EF092254,1,1347	0	0	0	0	0.000112812	0	0	0	0	0	0	0	0	3.62523e-05	Bacteria; Planctomycetes; OM190
New,CleanUp,ReferenceOTU660883	0	0	0	0	7.59314e-06	0	0	0	0	0	0	0	0	0.000140826	Bacteria; Proteobacteria; Gammaproteobacteria; Chromatiales; Ectothiorhodospiraceae; Acidiferrobacter; uncultured bacterium
New,CleanUp,ReferenceOTU760774	0	0	0	0	3.36268e-05	0	0	0	0	0	0	0	0	0.000114334	Bacteria; Planctomycetes; Phycisphaerae; Phycisphaerales; Phycisphaeraceae; Phycisphaera; uncultured bacterium
New,CleanUp,ReferenceOTU972635	0	0	0	0	0	0	0	0	0	0	0.000147802	0	0	0	Bacteria; Proteobacteria; Epsilonproteobacteria; Campylobacterales; Helicobacteraceae; Sulfurovum; uncultured bacterium
New,CleanUp,ReferenceOTU827655	0	0	0	0	0	0	0	0	0	0	0	0	0	0.000147798	Bacteria; Proteobacteria; Gammaproteobacteria; Oceanospirillales; Alcanivoracaceae; Kangiella; uncultured bacterium
New,CleanUp,ReferenceOTU416249	0	0	0	0	0	0	0	0	0	0	3.12992e-05	0.000116272	0	0	Unassigned
New,CleanUp,ReferenceOTU183497	0	0	0	0	4.12199e-05	0	0	0	0	0	0	0	0	0.000105968	Bacteria; Bacteroidetes; Sphingobacteriia; Sphingobacteriales; Saprospiraceae; uncultured; uncultured bacterium
New,CleanUp,ReferenceOTU1083754	0	0	0	0	0	0	0	0	0	0	0	0.000146698	0	0	Bacteria; Proteobacteria; Gammaproteobacteria; Xanthomonadales; uncultured
AM882571,1,1459	0	0	0	0	4.33894e-05	0	0	0	0	0	0	0	0	0.00010318	Bacteria; Proteobacteria; SC3-20; uncultured gamma proteobacterium; uncultured gamma proteobacterium; uncultured gamma proteobacterium; uncultured gamma proteobacterium
New,ReferenceOTU644	0	0	0	0	0	0	0	0	0	0	5.21653e-06	0.000141265	0	0	Bacteria; Proteobacteria; Gammaproteobacteria; Order Incertae Sedis; Family Incertae Sedis; Marinicella; uncultured bacterium
New,CleanUp,ReferenceOTU124111	0	0	0	0	3.90504e-05	0	0	0	0	0	0	0	0	0.000107363	Bacteria; Planctomycetes; Planctomycetacia; Planctomycetales; Planctomycetaceae; Pir4 lineage; uncultured bacterium
New,CleanUp,ReferenceOTU161543	0	0	0	0	9.76261e-06	0	0	0	0	0	0	0	0	0.000136643	Bacteria; Proteobacteria; Gammaproteobacteria; Chromatiales; Ectothiorhodospiraceae; Acidiferrobacter
New,CleanUp,ReferenceOTU884207	0	0	0	0	4.8813e-05	0	0	0	0	0	0	1.08665e-06	0	9.62081e-05	Bacteria; Proteobacteria; Gammaproteobacteria
New,CleanUp,ReferenceOTU701729	0	0	0	0	1.08473e-05	0	0	0	0	0	0	0	0	0.000135249	Bacteria; Planctomycetes; Planctomycetacia; Planctomycetales; Planctomycetaceae; Planctomyces; uncultured bacterium
New,CleanUp,ReferenceOTU714498	0	0	0	0	0	0	0	0	0	0	0.000146063	0	0	0	Bacteria; Bacteroidetes; Flavobacteriia; Flavobacteriales; Flavobacteriaceae
New,ReferenceOTU777	0	0	0	0	0	0	0	0	0	0	0	0	0	0.000145009	Bacteria; Proteobacteria; Gammaproteobacteria
New,CleanUp,ReferenceOTU38735	0	0	0	0	6.39993e-05	0	0	0	0	0	0	0	0	8.08706e-05	Bacteria; Bacteroidetes; Flavobacteriia; Flavobacteriales; Flavobacteriaceae; Gilvibacter
New,CleanUp,ReferenceOTU959149	0	0	0	0	0.00012366	0	0	0	0	0	0	0	0	2.09148e-05	Bacteria; Planctomycetes; Phycisphaerae; CCM11a; uncultured bacterium; uncultured bacterium; uncultured bacterium
DQ070829,1,1409	0	0	0	0	0.00012366	0	0	0	0	0	0	0	0	2.09148e-05	Bacteria; Planctomycetes; OM190; uncultured bacterium; uncultured bacterium; uncultured bacterium; uncultured bacterium
New,CleanUp,ReferenceOTU884758	0	0	0	0	0	0	0	0	0	0	0.000128674	1.52131e-05	0	0	Unassigned
New,CleanUp,ReferenceOTU830383	0	0	0	0	8.24398e-05	0	0	0	0	0	0	0	0	6.13501e-05	Bacteria; Proteobacteria; Alphaproteobacteria; DB1-14; uncultured bacterium; uncultured bacterium; uncultured bacterium
New,CleanUp,ReferenceOTU590242	0	0	0	0	0	0	0	0	0	0	1.39107e-05	0.000129312	0	0	Bacteria; Proteobacteria; Gammaproteobacteria; Thiotrichales; Piscirickettsiaceae; Thiomicrospira; uncultured bacterium
New,CleanUp,ReferenceOTU490699	0	0	0	0	0	0	0	0	0	0	0.000137369	5.43326e-06	0	0	Bacteria; Proteobacteria; Gammaproteobacteria; Methylococcales
New,CleanUp,ReferenceOTU225401	0	0	0	0	0	0	0	0	0	0	0.000142585	0	0	0	Bacteria; Proteobacteria; Gammaproteobacteria; Methylococcales; Marine Methylotrophic Group 2
New,CleanUp,ReferenceOTU665579	0	0	0	0	0.000136676	0	0	0	0	0	0	0	0	5.57728e-06	Bacteria; Proteobacteria; Gammaproteobacteria
New,CleanUp,ReferenceOTU776932	0	0	0	0	9.76261e-06	0	0	0	0	0	0	0	0	0.00013246	Bacteria; Proteobacteria; Deltaproteobacteria; Desulfuromonadales; GR-WP33-58; uncultured bacterium; uncultured bacterium
New,CleanUp,ReferenceOTU1062255	0	0	0	0	0	0	0	0	0	0	0	0	0	0.000142221	Bacteria; Proteobacteria; Gammaproteobacteria; Thiotrichales; Thiotrichaceae; uncultured; uncultured gamma proteobacterium
New,CleanUp,ReferenceOTU1636	0	0	0	0	0.000122575	0	0	0	0	0	0	2.1733e-06	0	1.67319e-05	Bacteria; Bacteroidetes; Flavobacteriia; Flavobacteriales; Cryomorphaceae; Owenweeksia; uncultured deep-sea bacterium
New,CleanUp,ReferenceOTU604720	0	0	0	0	0.00010088	0	0	0	0	0	0	1.08665e-06	0	3.9041e-05	Bacteria; Planctomycetes; Planctomycetacia; Planctomycetales; Planctomycetaceae; Planctomyces; uncultured bacterium
New,ReferenceOTU2046	0	0	0	0	6.83382e-05	0	0	0	0	0	0	0	0	7.25047e-05	Bacteria; Bacteroidetes; VC2,1 Bac22; uncultured bacterium; uncultured bacterium; uncultured bacterium; uncultured bacterium
New,CleanUp,ReferenceOTU136221	0	0	0	0	0	0	0	0	0	0	3.65157e-05	0.000104319	0	0	Bacteria; Proteobacteria; Gammaproteobacteria; Methylococcales; Marine Methylotrophic Group 2
New,ReferenceOTU755	0	0	0	0	0	0	0	0	0	0	1.04331e-05	0.000130398	0	0	Bacteria; Proteobacteria; Gammaproteobacteria; Methylococcales; Marine Methylotrophic Group 2
New,CleanUp,ReferenceOTU615701	0	0	0	0	0	0	0	0	0	0	5.21653e-06	0.000134745	0	0	Unassigned
New,CleanUp,ReferenceOTU992360	0	0	0	0	0.000135592	0	0	0	0	0	0	0	0	4.18296e-06	Bacteria; Proteobacteria; Deltaproteobacteria; Bdellovibrionales; Bacteriovoracaceae; uncultured; uncultured bacterium
New,CleanUp,ReferenceOTU376740	0	0	0	0	0.000137761	0	0	0	0	0	0	0	0	1.39432e-06	Bacteria; Bacteroidetes; Sphingobacteriia; Sphingobacteriales; Saprospiraceae; uncultured; uncultured bacterium
New,CleanUp,ReferenceOTU857456	0	0	0	0	0	0	0	0	0	0	0	0.000139091	0	0	Unassigned
New,CleanUp,ReferenceOTU257664	0	0	0	0	0.00012366	0	0	0	0	0	0	0	0	1.53375e-05	Bacteria; Proteobacteria; Deltaproteobacteria; Bdellovibrionales; Bacteriovoracaceae; uncultured; uncultured bacterium
New,CleanUp,ReferenceOTU965212	0	0	0	0	1.73557e-05	0	0	0	0	0	0	0	0	0.000121306	Bacteria; Proteobacteria; Gammaproteobacteria; Oceanospirillales; Alcanivoracaceae; Kangiella; uncultured bacterium
New,CleanUp,ReferenceOTU648217	0	0	0	0	0	0	0	0	0	0	0	0.000138005	0	0	Bacteria; Proteobacteria; Gammaproteobacteria; Chromatiales; Ectothiorhodospiraceae
New,CleanUp,ReferenceOTU289684	0	0	0	0	9.87108e-05	0	0	0	0	0	0	4.34661e-06	0	3.4858e-05	Bacteria; Verrucomicrobia; Verrucomicrobiae; Verrucomicrobiales; DEV007; uncultured bacterium; uncultured bacterium
GU451543,1,1230	0	0	0	0	0.000136676	0	0	0	0	0	0	1.08665e-06	0	0	Bacteria; Bacteroidetes; Sphingobacteriia; Sphingobacteriales; Saprospiraceae; uncultured; uncultured bacterium
New,CleanUp,ReferenceOTU847322	0	0	0	0	9.22024e-05	0	0	0	0	0	0	2.1733e-06	0	4.32239e-05	Bacteria; Planctomycetes; Phycisphaerae; Phycisphaerales; Phycisphaeraceae; SM1A02
New,CleanUp,ReferenceOTU688962	0	0	0	0	0	0	0	0	0	0	0.000137369	0	0	0	Bacteria; Proteobacteria; Gammaproteobacteria; Thiotrichales; Thiotrichaceae; uncultured; uncultured bacterium
New,CleanUp,ReferenceOTU156293	0	0	0	0	0	0	0	0	0	0	0.000137369	0	0	0	Bacteria; Proteobacteria; Alphaproteobacteria; Rhodobacterales; Rhodobacteraceae; Roseobacter clade NAC11-7 lineage; uncultured alpha proteobacterium
AF419678,1,1489	0	0	0	0	9.76261e-05	0	0	0	0	0	0	3.69462e-05	0	2.78864e-06	Bacteria; Actinobacteria; Acidimicrobiia; Acidimicrobiales; OM1 clade; uncultured bacterium; uncultured bacterium
New,CleanUp,ReferenceOTU752360	0	0	0	0	8.67787e-05	0	0	0	0	0	0	0	0	5.01956e-05	Bacteria; Proteobacteria; Gammaproteobacteria; Chromatiales; Chromatiaceae; Nitrosococcus; uncultured bacterium
New,CleanUp,ReferenceOTU853313	0	0	0	0	0	0	0	0	0	0	3.47769e-05	0.000102145	0	0	Bacteria; Proteobacteria; Gammaproteobacteria; Methylococcales; IheB2-23; uncultured bacterium; uncultured bacterium
New,CleanUp,ReferenceOTU820931	0	0	0	0	0.000112812	0	0	0	0	0	0	0	0	2.37035e-05	Bacteria; Proteobacteria; Alphaproteobacteria; DB1-14; uncultured bacterium; uncultured bacterium; uncultured bacterium
New,CleanUp,ReferenceOTU246859	0	0	0	0	1.08473e-06	0	0	0	0	0	0	0	0	0.000135249	Bacteria; Planctomycetes; Phycisphaerae; CCM11a
New,CleanUp,ReferenceOTU917958	0	0	0	0	7.59314e-06	0	0	0	0	0	0	0	0	0.000128278	Bacteria; Proteobacteria; Gammaproteobacteria; Chromatiales; Ectothiorhodospiraceae; Acidiferrobacter; uncultured sediment bacterium
New,CleanUp,ReferenceOTU731251	0	0	0	0	3.79657e-05	0	0	0	0	0	0	0	0	9.76025e-05	Bacteria; Planctomycetes; OM190; uncultured bacterium; uncultured bacterium; uncultured bacterium; uncultured bacterium
New,CleanUp,ReferenceOTU530535	0	0	0	0	0	0	0	0	0	0	0	0	0	0.000135249	Bacteria; Chlamydiae; Chlamydiae; Chlamydiales; Simkaniaceae; uncultured
New,CleanUp,ReferenceOTU32928	0	0	0	0	0	0	0	0	0	0	0.000133891	1.08665e-06	0	0	Unassigned
New,CleanUp,ReferenceOTU1062153	0	0	0	0	1.08473e-06	0	0	0	0	0	0	1.08665e-06	0.000132371	0	Bacteria; Proteobacteria; Deltaproteobacteria; Desulfuromonadales; Geobacteraceae; Geopsychrobacter
New,CleanUp,ReferenceOTU9445	0	0	0	0	0	0	0	0	0	0	0.000132152	2.1733e-06	0	0	Unassigned
GU220737,1,1461	0	0	0	0	8.67787e-06	0	0	0	0	0	0	0	0	0.000125489	Bacteria; Proteobacteria; Alphaproteobacteria; Rhodospirillales; Rhodospirillaceae; uncultured; uncultured bacterium
New,CleanUp,ReferenceOTU313512	0	0	0	0	0.000131253	0	0	0	0	0	0	0	0	2.78864e-06	Bacteria; Proteobacteria; Gammaproteobacteria; Thiotrichales; Thiotrichaceae; Candidatus Marithrix
New,CleanUp,ReferenceOTU420606	0	0	0	0	6.5084e-06	0	0	0	0	0	0	0.000126052	0	1.39432e-06	Bacteria; Proteobacteria
New,CleanUp,ReferenceOTU190800	0	0	0	0	0	0	0	0	0	0	0.000133891	0	0	0	Unassigned
New,CleanUp,ReferenceOTU559956	0	0	0	0	0	0	0	0	0	0	0.000133891	0	0	0	Unassigned
New,ReferenceOTU949	0	0	0	0	0	0	0	0	0	0	0	0	0	0.000133855	Bacteria; Planctomycetes; OM190; uncultured bacterium; uncultured bacterium; uncultured bacterium; uncultured bacterium
New,CleanUp,ReferenceOTU1102596	0	0	0	0	1.19321e-05	0	0	0	0	0	0	3.25996e-06	0	0.000118517	Bacteria; Proteobacteria; Gammaproteobacteria; Thiotrichales; Thiotrichaceae; uncultured; uncultured gamma proteobacterium
New,CleanUp,ReferenceOTU208522	0	0	0	0	7.59314e-06	0	0	0	0	0	0	0	0	0.000125489	Bacteria; Planctomycetes; Planctomycetacia; Planctomycetales; Planctomycetaceae; uncultured; uncultured Planctomycetales bacterium
New,CleanUp,ReferenceOTU128800	0	0	0	0	8.67787e-06	0	0	0	0	0	0	0	0	0.000124095	Bacteria; Proteobacteria; Alphaproteobacteria; Rhodospirillales; Rhodospirillaceae; uncultured; uncultured bacterium
New,CleanUp,ReferenceOTU598452	0	0	0	0	0	0	0	0	0	0	0	0.000132572	0	0	Bacteria; Proteobacteria; Deltaproteobacteria; Desulfobacterales; Desulfobacteraceae
New,CleanUp,ReferenceOTU1145297	0	0	0	0	0	0	0	0	0	0	0	0	0	0.00013246	Bacteria; Planctomycetes; Planctomycetacia; Planctomycetales; Planctomycetaceae; Pir4 lineage; uncultured bacterium
New,CleanUp,ReferenceOTU360201	0	0	0	0	8.46093e-05	0	0	0	0	0	0	0	0	4.74069e-05	Bacteria; Planctomycetes; Planctomycetacia; Planctomycetales; Planctomycetaceae; Pir4 lineage; uncultured organism
New,CleanUp,ReferenceOTU165483	0	0	0	0	4.55588e-05	0	0	0	0	0	0	0	0	8.64479e-05	Bacteria; Proteobacteria; Gammaproteobacteria; Oceanospirillales; OM182 clade
New,CleanUp,ReferenceOTU1036270	0	0	0	0	3.2542e-06	0	0	0	0	0	0	0	0	0.000128278	Bacteria; Proteobacteria; Gammaproteobacteria; Thiotrichales; Thiotrichaceae; uncultured; uncultured gamma proteobacterium
New,CleanUp,ReferenceOTU356789	0	0	0	0	0	0	0	0	0	0	4.52099e-05	8.58455e-05	0	0	Bacteria; Bacteroidetes; Cytophagia; Cytophagales; Flammeovirgaceae; uncultured; uncultured bacterium
New,CleanUp,ReferenceOTU677192	0	0	0	0	0	0	0	0	0	0	0.000128674	2.1733e-06	0	0	Bacteria; Proteobacteria; Gammaproteobacteria; Methylococcales; Marine Methylotrophic Group 2; uncultured bacterium; uncultured bacterium
New,CleanUp,ReferenceOTU171182	0	0	0	0	0	0	0	0	0	0	0.000128674	2.1733e-06	0	0	Unassigned
New,CleanUp,ReferenceOTU17409	0	0	0	0	0.000126914	0	0	0	0	0	0	1.08665e-06	0	2.78864e-06	Bacteria; Bacteroidetes; Sphingobacteriia; Sphingobacteriales; Saprospiraceae; Portibacter; uncultured bacterium
KF771573,1,1504	0	0	0	0	0.000129083	0	0	0	0	0	0	0	1.61428e-06	0	Bacteria; Planctomycetes; Planctomycetacia; Planctomycetales; Planctomycetaceae; Planctomyces; uncultured bacterium
New,CleanUp,ReferenceOTU555582	0	0	0	0	0	0	0	0	0	0	0.000130413	0	0	0	Bacteria; Proteobacteria; Alphaproteobacteria; Rhodobacterales; Rhodobacteraceae; Roseobacter clade NAC11-7 lineage; uncultured bacterium
New,CleanUp,ReferenceOTU12130	0	0	0	0	0	0	0	0	0	0	0.000130413	0	0	0	Bacteria; Bacteroidetes; Flavobacteriia; Flavobacteriales; Flavobacteriaceae
JX227313,1,1502	0	0	0	0	8.46093e-05	0	0	0	0	0	0	1.08665e-06	0	4.46183e-05	Bacteria; Proteobacteria; Gammaproteobacteria; Legionellales; Coxiellaceae; Coxiella; uncultured bacterium
New,CleanUp,ReferenceOTU382099	0	0	0	0	0	0	0	0	0	0	0.000126936	2.1733e-06	0	0	Unassigned
New,CleanUp,ReferenceOTU924941	0	0	0	0	6.07451e-05	0	0	0	0	0	0	0	0	6.83217e-05	Bacteria; Proteobacteria; Deltaproteobacteria; GR-WP33-30; uncultured bacterium; uncultured bacterium; uncultured bacterium
JN084131,1,1371	0	0	0	0	0	0	0	0	0	0	0	0	0.000127528	1.39432e-06	Bacteria; Actinobacteria; Actinobacteria; Micrococcales; Micrococcaceae; Kocuria; uncultured bacterium
New,CleanUp,ReferenceOTU718551	0	0	0	0	0	0	0	0	0	0	0.000114764	1.41265e-05	0	0	Unassigned
New,CleanUp,ReferenceOTU1082244	0	0	0	0	0	0	0	0	0	0	0.000128674	0	0	0	Bacteria; Proteobacteria; Gammaproteobacteria; Thiotrichales; Piscirickettsiaceae; Methylophaga
New,CleanUp,ReferenceOTU978757	0	0	0	0	0	0	0	0	0	0	0.000128674	0	0	0	Unassigned
New,CleanUp,ReferenceOTU837067	0	0	0	0	0	0	0	0	0	0	0.000128674	0	0	0	Bacteria; Proteobacteria; Gammaproteobacteria; Methylococcales; Methylococcaceae; uncultured; uncultured bacterium
New,CleanUp,ReferenceOTU684714	0	0	0	0	0	0	0	0	0	0	6.43372e-05	6.41125e-05	0	0	Bacteria; Bacteroidetes; Cytophagia; Cytophagales; Flammeovirgaceae; Flexithrix
New,CleanUp,ReferenceOTU51923	0	0	0	0	4.8813e-05	0	0	0	0	0	0	0	0	7.94763e-05	Bacteria; Proteobacteria; Alphaproteobacteria; Rhodobacterales; Rhodobacteraceae; Rhodovulum
New,CleanUp,ReferenceOTU951433	0	0	0	0	0.000122575	0	0	0	0	0	0	0	0	5.57728e-06	Bacteria; Proteobacteria
AB694519,1,1384	0	0	0	0	7.37619e-05	0	0	0	0	0	0	0	0	5.43785e-05	Bacteria; Actinobacteria; Acidimicrobiia; Acidimicrobiales; Sva0996 marine group; uncultured bacterium; uncultured bacterium
New,CleanUp,ReferenceOTU612652	0	0	0	0	8.67787e-05	0	0	0	0	0	0	0	0	4.04353e-05	Bacteria; Proteobacteria; Gammaproteobacteria; Chromatiales; Chromatiaceae; Nitrosococcus
New,CleanUp,ReferenceOTU312227	0	0	0	0	0	0	0	0	0	0	0	0.000127138	0	0	Bacteria; Proteobacteria; Deltaproteobacteria; Desulfobacterales; Desulfobulbaceae; Desulfobulbus; uncultured bacterium
New,CleanUp,ReferenceOTU628023	0	0	0	0	0.00012149	0	0	0	0	0	0	0	0	5.57728e-06	Bacteria; Chloroflexi; Anaerolineae; Anaerolineales; Anaerolineaceae; uncultured; uncultured bacterium
New,CleanUp,ReferenceOTU151772	0	0	0	0	0	0	0	0	0	0	0.000123458	3.25996e-06	0	0	Bacteria; Bacteroidetes; Flavobacteriia; Flavobacteriales; Flavobacteriaceae; uncultured
New,CleanUp,ReferenceOTU154102	0	0	0	0	7.59314e-06	0	0	0	0	0	1.91273e-05	9.9972e-05	0	0	Unassigned
New,CleanUp,ReferenceOTU578143	0	0	0	0	1.08473e-05	0	0	0	0	0	0	0	0	0.000115729	Bacteria; Proteobacteria; Deltaproteobacteria; Bdellovibrionales; Bacteriovoracaceae; uncultured; uncultured bacterium
New,CleanUp,ReferenceOTU656051	0	0	0	0	0	0	0	0	0	0	3.3038e-05	9.34521e-05	0	0	Unassigned
JX227377,1,1484	0	0	0	0	6.5084e-06	0	0	0	0	0	0	0	0	0.000119912	Bacteria; Bacteroidetes; Cytophagia; Cytophagales; Flammeovirgaceae; uncultured; uncultured bacterium
New,CleanUp,ReferenceOTU842478	0	0	0	0	0	0	0	0	0	0	0.000121719	4.34661e-06	0	0	Bacteria; Proteobacteria; Deltaproteobacteria; Myxococcales; uncultured; uncultured bacterium; uncultured bacterium
New,CleanUp,ReferenceOTU397539	0	0	0	0	0	0	0	0	0	0	1.73884e-05	0.000108665	0	0	Bacteria; Proteobacteria; Gammaproteobacteria; Methylococcales; Marine Methylotrophic Group 2; uncultured bacterium; uncultured bacterium
New,CleanUp,ReferenceOTU881244	0	0	0	0	3.2542e-06	0	0	0	0	0	0	0.000122792	0	0	Bacteria; Proteobacteria; Alphaproteobacteria; DB1-14; uncultured organism; uncultured organism; uncultured organism
New,CleanUp,ReferenceOTU363166	0	0	0	0	0	0	0	0	0	0	0	0.000121705	0	4.18296e-06	Unassigned
JN886882,1,1509	0	0	0	0	1.84405e-05	0	0	0	0	0	0	0	0	0.000107363	Bacteria; Verrucomicrobia; Verrucomicrobiae; Verrucomicrobiales; DEV007; uncultured Verrucomicrobia bacterium; uncultured Verrucomicrobia bacterium
New,ReferenceOTU2487	0	0	0	0	0	0	0	0	0	0	0.000125197	0	0	0	Unassigned
New,CleanUp,ReferenceOTU747246	0	0	0	0	0	0	0	0	0	0	0.000125197	0	0	0	Unassigned
New,CleanUp,ReferenceOTU767649	0	0	0	0	1.08473e-05	0	0	0	0	0	0	0	0	0.000114334	Bacteria; Proteobacteria; Gammaproteobacteria
New,CleanUp,ReferenceOTU671874	0	0	0	0	4.33894e-06	0	0	0	0	0	0	2.1733e-06	0	0.000118517	Bacteria; Proteobacteria; Zetaproteobacteria; Mariprofundales; Mariprofundaceae; Mariprofundus
New,CleanUp,ReferenceOTU1072704	0	0	0	0	0	0	0	0	0	0	0	0.000124965	0	0	Bacteria; Proteobacteria; Deltaproteobacteria; Desulfobacterales; Desulfobulbaceae; Desulfobulbus; uncultured bacterium
New,CleanUp,ReferenceOTU148993	0	0	0	0	0	0	0	0	0	0	1.73884e-06	0.000122792	0	0	Bacteria; Proteobacteria; Gammaproteobacteria; Xanthomonadales; JTB255 marine benthic group
New,CleanUp,ReferenceOTU306216	0	0	0	0	0	0	0	0	0	0	0	0.000121705	0	2.78864e-06	Bacteria; Bacteroidetes; Cytophagia; Cytophagales; Flammeovirgaceae; uncultured; uncultured bacterium
New,CleanUp,ReferenceOTU94465	0	0	0	0	0.000111728	0	0	0	0	0	0	0	0	1.25489e-05	Unassigned
New,CleanUp,ReferenceOTU466366	0	0	0	0	2.49489e-05	0	0	0	0	0	3.3038e-05	6.62858e-05	0	0	Bacteria; Proteobacteria; Alphaproteobacteria; Rhizobiales; Phyllobacteriaceae; Pseudahrensia; uncultured bacterium
GU208443,1,1515	0	0	0	0	9.76261e-06	0	0	0	0	0	0	0	0	0.000114334	Bacteria; Planctomycetes; Phycisphaerae; Amsterdam-1B-07; uncultured bacterium; uncultured bacterium; uncultured bacterium
FJ497553,1,1468	0	0	0	0	0	0	0	0	0	0	0	0	0	0.000124095	Bacteria; Proteobacteria; Gammaproteobacteria; Gammaproteobacteria Incertae Sedis; Unknown Family; Thiohalophilus; uncultured gamma proteobacterium
New,CleanUp,ReferenceOTU918932	0	0	0	0	0.000122575	0	0	0	0	0	0	0	0	1.39432e-06	Bacteria; Bacteroidetes; Sphingobacteriia; Sphingobacteriales; Saprospiraceae; uncultured; uncultured Bacteroidetes bacterium
New,CleanUp,ReferenceOTU191069	0	0	0	0	0.000112812	0	0	0	0	0	0	0	0	1.11546e-05	Unassigned
New,CleanUp,ReferenceOTU9579	0	0	0	0	0.00010305	0	0	0	0	0	0	0	0	2.09148e-05	Bacteria; Proteobacteria; Gammaproteobacteria
New,CleanUp,ReferenceOTU1078172	0	0	0	0	0	0	0	0	0	0	0	5.43326e-06	0	0.000118517	Bacteria; Proteobacteria; Gammaproteobacteria; Thiotrichales; Thiotrichaceae; uncultured; uncultured gamma proteobacterium
New,CleanUp,ReferenceOTU78167	0	0	0	0	0	0	0	0	0	0	0	0.000123878	0	0	Bacteria; Bacteroidetes; Sphingobacteriia; Sphingobacteriales; NS11-12 marine group; uncultured bacterium; uncultured bacterium
New,ReferenceOTU1747	0	0	0	0	0.000119321	0	0	0	0	0	0	4.34661e-06	0	0	Bacteria; Proteobacteria; Gammaproteobacteria; Thiotrichales; Piscirickettsiaceae; uncultured; uncultured bacterium
New,CleanUp,ReferenceOTU727150	0	0	0	0	0	0	0	0	0	0	0.000123458	0	0	0	Bacteria; Proteobacteria; Epsilonproteobacteria; Campylobacterales; Helicobacteraceae; Sulfurovum; uncultured bacterium
New,CleanUp,ReferenceOTU1123420	0	0	0	0	0	0	0	0	0	0	0.000123458	0	0	0	Bacteria; Proteobacteria; Gammaproteobacteria; Thiotrichales; Piscirickettsiaceae; Thiomicrospira; uncultured bacterium
New,CleanUp,ReferenceOTU610949	0	0	0	0	0	0	0	0	0	0	0.000123458	0	0	0	Bacteria; Proteobacteria; Gammaproteobacteria; Thiotrichales; Thiotrichaceae; uncultured; uncultured bacterium
JF809747,1,1391	0	0	0	0	0.000120405	0	0	0	0	0	0	0	0	2.78864e-06	Bacteria; Planctomycetes; Planctomycetacia; Planctomycetales; Planctomycetaceae; Planctomyces; uncultured bacterium
New,CleanUp,ReferenceOTU402078	0	0	0	0	2.27794e-05	0	0	0	0	0	0	0	0	0.000100391	Bacteria; Bacteroidetes; Flavobacteriia; Flavobacteriales; Flavobacteriaceae
New,CleanUp,ReferenceOTU231982	0	0	0	0	0	0	0	0	0	0	7.30314e-05	4.9986e-05	0	0	Bacteria; Proteobacteria; Gammaproteobacteria; Methylococcales; Marine Methylotrophic Group 2
New,CleanUp,ReferenceOTU150511	0	0	0	0	0	0	0	0	0	0	0.000121719	1.08665e-06	0	0	Bacteria; Proteobacteria; Epsilonproteobacteria; Campylobacterales; Helicobacteraceae; Sulfurimonas
New,CleanUp,ReferenceOTU22069	0	0	0	0	0	0	0	0	0	0	0	0.000122792	0	0	Unassigned
New,CleanUp,ReferenceOTU810038	0	0	0	0	0.000106304	0	0	0	0	0	0	1.08665e-06	0	1.53375e-05	Bacteria; Proteobacteria; Gammaproteobacteria; Gammaproteobacteria Incertae Sedis; Unknown Family; Thiohalophilus; uncultured bacterium
New,CleanUp,ReferenceOTU996575	0	0	0	0	0	0	0	0	0	0	0.000118241	4.34661e-06	0	0	Bacteria; Proteobacteria; Gammaproteobacteria; Thiotrichales; Piscirickettsiaceae; uncultured
New,CleanUp,ReferenceOTU632006	0	0	0	0	3.03726e-05	0	0	0	0	0	0	0	0	9.20252e-05	Unassigned
New,CleanUp,ReferenceOTU708385	0	0	0	0	6.61688e-05	0	0	0	0	0	0	0	0	5.57728e-05	Bacteria; Proteobacteria; Gammaproteobacteria; Xanthomonadales
New,CleanUp,ReferenceOTU384215	0	0	0	0	0	0	0	0	0	0	0.000121719	0	0	0	Unassigned
New,CleanUp,ReferenceOTU537918	0	0	0	0	0	0	0	0	0	0	0.000121719	0	0	0	Bacteria; Proteobacteria; Gammaproteobacteria; Thiotrichales; Thiotrichaceae; uncultured; uncultured bacterium
New,CleanUp,ReferenceOTU103635	0	0	0	0	0.000109558	0	0	0	0	0	0	7.60656e-06	0	4.18296e-06	Bacteria; Proteobacteria; Alphaproteobacteria; Sphingomonadales; Sphingomonadaceae
New,CleanUp,ReferenceOTU757303	0	0	0	0	1.08473e-05	0	0	0	0	0	0	0	0	0.000110151	Bacteria; Proteobacteria; Gammaproteobacteria; Chromatiales; Chromatiaceae; Nitrosococcus; uncultured bacterium
New,ReferenceOTU2568	0	0	0	0	0	0	0	0	0	0	6.43372e-05	5.65059e-05	0	0	Bacteria; Proteobacteria; Deltaproteobacteria; Bdellovibrionales; Bdellovibrionaceae; OM27 clade; uncultured bacterium
New,CleanUp,ReferenceOTU899104	0	0	0	0	0	0	0	0	0	0	5.21653e-06	0.000115185	0	0	Bacteria; Proteobacteria; Gammaproteobacteria; Thiotrichales; Piscirickettsiaceae; Thiomicrospira; uncultured gamma proteobacterium
New,CleanUp,ReferenceOTU622152	0	0	0	0	0	0	0	0	0	0	0.00011998	0	0	0	Bacteria; Proteobacteria; Gammaproteobacteria
New,CleanUp,ReferenceOTU1055554	0	0	0	0	0	0	0	0	0	0	0.00011998	0	0	0	Bacteria; Proteobacteria; Gammaproteobacteria; Thiotrichales; Thiotrichaceae; uncultured; uncultured bacterium
New,CleanUp,ReferenceOTU1096337	0	0	0	0	0	0	0	0	0	0	0.00011998	0	0	0	Bacteria; Proteobacteria; Gammaproteobacteria; Thiotrichales; Piscirickettsiaceae; Cycloclasticus; uncultured bacterium
New,CleanUp,ReferenceOTU1142642	0	0	0	0	0	0	0	0	0	0	9.04198e-05	2.93396e-05	0	0	Bacteria; Proteobacteria; Gammaproteobacteria; Methylococcales; Marine Methylotrophic Group 2; uncultured bacterium; uncultured bacterium
New,ReferenceOTU2457	0	0	0	0	0	0	0	0	0	0	0.000109547	9.77987e-06	0	0	Bacteria; Proteobacteria; Gammaproteobacteria; Thiotrichales; Piscirickettsiaceae; Cycloclasticus
New,CleanUp,ReferenceOTU483571	0	0	0	0	6.9423e-05	0	0	0	0	0	0	1.08665e-06	0	4.88012e-05	Bacteria; Bacteroidetes; Sphingobacteriia; Sphingobacteriales; Saprospiraceae; uncultured; uncultured bacterium
HQ153892,1,1411	0	0	0	0	4.12199e-05	0	0	0	0	0	0	0	0	7.8082e-05	Bacteria; Proteobacteria; Gammaproteobacteria; Oceanospirillales; Alcanivoracaceae; Kangiella; uncultured bacterium
New,CleanUp,ReferenceOTU760670	0	0	0	0	0.000116067	0	0	0	0	0	0	0	0	2.78864e-06	Bacteria; Proteobacteria; Gammaproteobacteria; Chromatiales; Chromatiaceae; Nitrosococcus; uncultured bacterium
New,CleanUp,ReferenceOTU536264	0	0	0	0	7.70161e-05	0	0	0	0	0	0	0	0	4.18296e-05	Bacteria; Proteobacteria; Deltaproteobacteria; GR-WP33-30; uncultured organism; uncultured organism; uncultured organism
New,CleanUp,ReferenceOTU848807	0	0	0	0	3.2542e-06	0	0	0	0	0	0	0	0	0.000114334	Unassigned
New,CleanUp,ReferenceOTU664918	0	0	0	0	9.32871e-05	0	0	0	0	0	0	0	0	2.37035e-05	Bacteria; Proteobacteria; Gammaproteobacteria; Chromatiales; Chromatiaceae; Nitrosococcus; uncultured bacterium
New,CleanUp,ReferenceOTU232297	0	0	0	0	6.39993e-05	0	0	0	0	0	0	0	0	5.29842e-05	Bacteria; Proteobacteria; Gammaproteobacteria
New,CleanUp,ReferenceOTU602156	0	0	0	0	1.51863e-05	0	0	0	0	0	0	0	0	0.000101785	Bacteria; Proteobacteria; Gammaproteobacteria; Thiotrichales; Thiotrichaceae; uncultured; uncultured gamma proteobacterium
New,CleanUp,ReferenceOTU1140115	0	0	0	0	0	0	0	0	0	0	0.000116502	0	0	0	Bacteria; Bacteroidetes; Flavobacteriia; Flavobacteriales; Flavobacteriaceae; uncultured
New,CleanUp,ReferenceOTU647764	0	0	0	0	0	0	0	0	0	0	0.000116502	0	0	0	Unassigned
New,CleanUp,ReferenceOTU171624	0	0	0	0	0	0	0	0	0	0	0.000116502	0	0	0	Bacteria; Proteobacteria; Alphaproteobacteria; SB1-18; uncultured bacterium; uncultured bacterium; uncultured bacterium
New,CleanUp,ReferenceOTU157441	0	0	0	0	0	0	0	0	0	0	0.000116502	0	0	0	Unassigned
EU491538,1,1402	0	0	0	0	8.67787e-06	0	0	0	0	0	0	0	1.61428e-06	0.000105968	Bacteria; Planctomycetes; Planctomycetacia; Planctomycetales; Planctomycetaceae; uncultured
New,CleanUp,ReferenceOTU178204	0	0	0	0	0.000106304	0	0	0	0	0	0	0	0	9.76025e-06	Bacteria; Candidate division OD1; uncultured bacterium; uncultured bacterium; uncultured bacterium; uncultured bacterium; uncultured bacterium
New,ReferenceOTU481	0	0	0	0	8.67787e-06	0	0	0	0	0	0	0	0	0.000107363	Bacteria; Proteobacteria; Gammaproteobacteria; Thiotrichales; Thiotrichaceae; uncultured; uncultured gamma proteobacterium
New,CleanUp,ReferenceOTU321768	0	0	0	0	4.33894e-06	0	0	0	0	0	0	0	0.000111385	0	Archaea; Euryarchaeota; Thermoplasmata; Marine Benthic Group E; uncultured archaeon; uncultured archaeon; uncultured archaeon
New,CleanUp,ReferenceOTU663789	0	0	0	0	5.42367e-05	0	0	0	0	0	0	0	0	6.13501e-05	Bacteria; Planctomycetes; Phycisphaerae; Amsterdam-1B-07
New,CleanUp,ReferenceOTU10225	0	0	0	0	0.000104134	0	0	0	0	0	0	0	0	1.11546e-05	Bacteria; Proteobacteria; Gammaproteobacteria; Chromatiales; Chromatiaceae; Nitrosococcus; uncultured bacterium
New,CleanUp,ReferenceOTU734455	0	0	0	0	0	0	0	0	0	0	0.000104331	1.08665e-05	0	0	Bacteria; Proteobacteria; Alphaproteobacteria; Rhodobacterales; Rhodobacteraceae; uncultured; uncultured bacterium
New,CleanUp,ReferenceOTU872592	0	0	0	0	0	0	0	0	0	0	0.000114764	0	0	0	Bacteria; Bacteroidetes; Flavobacteriia; Flavobacteriales; Cryomorphaceae; Crocinitomix
New,CleanUp,ReferenceOTU121519	0	0	0	0	1.84405e-05	0	0	0	0	0	0	0	0	9.62081e-05	Bacteria; Proteobacteria; Alphaproteobacteria; Rhodospirillales; Rhodospirillaceae; Defluviicoccus
New,CleanUp,ReferenceOTU590323	0	0	0	0	0	0	0	0	0	0	0	0	0.000114614	0	Bacteria; Proteobacteria; Gammaproteobacteria; Chromatiales; Chromatiaceae; Rheinheimera
New,CleanUp,ReferenceOTU111200	0	0	0	0	2.38641e-05	0	0	0	0	0	0	0	0	9.06309e-05	Bacteria; Deferribacteres; Deferribacteres; Deferribacterales; Deferribacterales Incertae Sedis; Caldithrix; uncultured bacterium
New,ReferenceOTU1457	0	0	0	0	0.000107389	0	0	0	0	0	0	0	0	6.9716e-06	Bacteria; Proteobacteria; Alphaproteobacteria; Parvularculales; Parvularculaceae; Parvularcula
New,CleanUp,ReferenceOTU544356	0	0	0	0	1.08473e-06	0	0	0	0	0	1.73884e-06	0.000110838	0	0	Unassigned
New,CleanUp,ReferenceOTU424683	0	0	0	0	8.5694e-05	0	0	0	0	0	0	0	0	2.78864e-05	Unassigned
New,ReferenceOTU1504	0	0	0	0	4.66436e-05	0	0	0	0	0	0	0	0	6.69274e-05	Bacteria; Proteobacteria; Gammaproteobacteria; Xanthomonadales; JTB255 marine benthic group
New,CleanUp,ReferenceOTU503190	0	0	0	0	9.22024e-05	0	0	0	0	0	0	0	0	2.09148e-05	Bacteria; Bacteroidetes; Flavobacteriia; Flavobacteriales; Flavobacteriaceae
New,CleanUp,ReferenceOTU311187	0	0	0	0	1.41015e-05	0	0	0	0	0	0	0	0	9.89968e-05	Bacteria; Proteobacteria; Alphaproteobacteria; OCS116 clade; uncultured bacterium; uncultured bacterium; uncultured bacterium
New,CleanUp,ReferenceOTU1040485	0	0	0	0	0	0	0	0	0	0	0.000113025	0	0	0	Bacteria; Bacteroidetes; Flavobacteriia; Flavobacteriales; Flavobacteriaceae; uncultured
EF092217,1,1474	0	0	0	0	3.90504e-05	0	0	0	0	0	0	0	0	7.3899e-05	Bacteria; Planctomycetes; OM190
New,CleanUp,ReferenceOTU206782	0	0	0	0	0	0	0	0	0	0	5.39041e-05	5.86792e-05	0	0	Bacteria; Proteobacteria; Gammaproteobacteria; Thiotrichales; Piscirickettsiaceae; Thiomicrospira
New,CleanUp,ReferenceOTU1044151	0	0	0	0	0	0	0	0	0	0	1.73884e-06	0.000110838	0	0	Bacteria; Proteobacteria; Gammaproteobacteria
New,CleanUp,ReferenceOTU81328	0	0	0	0	0	0	0	0	0	0	1.73884e-06	0.000107579	3.22856e-06	0	Unassigned
AB694146,1,1419	0	0	0	0	6.5084e-05	0	0	0	0	0	0	0	0	4.74069e-05	Bacteria; Proteobacteria; SPOTSOCT00m83; uncultured gamma proteobacterium; uncultured gamma proteobacterium; uncultured gamma proteobacterium; uncultured gamma proteobacterium
New,CleanUp,ReferenceOTU196125	0	0	0	0	0	0	0	0	0	0	0.000111286	1.08665e-06	0	0	Unassigned
New,CleanUp,ReferenceOTU416996	0	0	0	0	1.08473e-06	0	0	0	0	0	0	1.08665e-06	0	0.000110151	Bacteria; Proteobacteria; Gammaproteobacteria; Thiotrichales; Thiotrichaceae; uncultured; uncultured gamma proteobacterium
New,CleanUp,ReferenceOTU87770	0	0	0	0	2.71183e-05	0	0	0	0	0	0	0	0	8.50536e-05	Bacteria; Bacteroidetes; Sphingobacteriia; Sphingobacteriales; Saprospiraceae; uncultured; uncultured bacterium
HQ216273,1,1242	0	0	0	0	2.27794e-05	0	0	0	0	0	0	0	0	8.92365e-05	Bacteria; Proteobacteria; Alphaproteobacteria; Rhodospirillales; Rhodospirillaceae; Defluviicoccus; uncultured bacterium
New,CleanUp,ReferenceOTU1096904	0	0	0	0	0	0	0	0	0	0	0	0.000111925	0	0	Bacteria; Proteobacteria; Gammaproteobacteria; Xanthomonadales
New,CleanUp,ReferenceOTU467648	0	0	0	0	0	0	0	0	0	0	7.47703e-05	3.69462e-05	0	0	Unassigned
New,CleanUp,ReferenceOTU675250	0	0	0	0	0	0	0	0	0	0	0.000111286	0	0	0	Bacteria; Proteobacteria; Epsilonproteobacteria; Campylobacterales; Helicobacteraceae; Sulfurimonas; bacterium enrichment culture clone 16S-9
FJ205336,1,1470	0	0	0	0	4.01352e-05	0	0	0	0	0	0	0	0	7.11104e-05	Bacteria; Proteobacteria; Gammaproteobacteria; BD7-8 marine group; uncultured bacterium; uncultured bacterium; uncultured bacterium
GU220763,1,1462	0	0	0	0	1.08473e-05	0	0	0	0	0	0	0	0	0.000100391	Bacteria; Proteobacteria; Alphaproteobacteria; Rhodospirillales; Rhodospirillaceae; Defluviicoccus; uncultured bacterium
New,CleanUp,ReferenceOTU1042854	0	0	0	0	0.000104134	0	0	0	0	0	0	0	0	6.9716e-06	Bacteria; Candidate division OD1; uncultured bacterium; uncultured bacterium; uncultured bacterium; uncultured bacterium; uncultured bacterium
New,CleanUp,ReferenceOTU164840	0	0	0	0	6.5084e-05	0	0	0	0	0	0	0	0	4.60126e-05	Bacteria; Proteobacteria; Alphaproteobacteria; Rhodospirillales; Rhodospirillaceae; uncultured; uncultured alpha proteobacterium
New,CleanUp,ReferenceOTU1048098	0	0	0	0	2.60336e-05	0	0	0	0	0	0	0	0	8.50536e-05	Bacteria; Proteobacteria; Deltaproteobacteria; Myxococcales; Haliangiaceae; Haliangium; uncultured bacterium
New,CleanUp,ReferenceOTU240874	0	0	0	0	0	0	0	0	0	0	1.21719e-05	9.88853e-05	0	0	Bacteria; Proteobacteria; Gammaproteobacteria; Order Incertae Sedis; Family Incertae Sedis; Marinicella
New,CleanUp,ReferenceOTU504572	0	0	0	0	3.2542e-06	0	0	0	0	0	0	0	0	0.000107363	Bacteria; Proteobacteria; Gammaproteobacteria; Chromatiales; Ectothiorhodospiraceae; Acidiferrobacter
New,CleanUp,ReferenceOTU228732	0	0	0	0	3.6881e-05	0	0	0	0	0	0	1.08665e-06	0	7.25047e-05	Bacteria; Proteobacteria; Gammaproteobacteria
New,CleanUp,ReferenceOTU517449	0	0	0	0	3.79657e-05	0	0	0	0	0	0	0	0	7.25047e-05	Unassigned
New,CleanUp,ReferenceOTU1084455	0	0	0	0	2.49489e-05	0	0	0	0	0	0	0	0	8.50536e-05	Bacteria; Proteobacteria; Deltaproteobacteria; Bdellovibrionales; Bacteriovoracaceae; uncultured
JF769560,1,1473	0	0	0	0	0	0	0	0	0	0	0	0.000109752	0	0	Bacteria; Proteobacteria; Alphaproteobacteria; DB1-14; uncultured bacterium; uncultured bacterium; uncultured bacterium
New,CleanUp,ReferenceOTU832353	0	0	0	0	0	0	0	0	0	0	0.000109547	0	0	0	Bacteria; Proteobacteria; Epsilonproteobacteria; Campylobacterales; Helicobacteraceae; Sulfurovum; uncultured epsilon proteobacterium
New,CleanUp,ReferenceOTU55341	0	0	0	0	2.16947e-06	0	0	0	0	0	0	0	0	0.000107363	Bacteria; TM6; uncultured bacterium; uncultured bacterium; uncultured bacterium; uncultured bacterium; uncultured bacterium
New,CleanUp,ReferenceOTU311965	0	0	0	0	0	0	0	0	0	0	0.000106069	3.25996e-06	0	0	Bacteria; Proteobacteria; Gammaproteobacteria; Methylococcales; Marine Methylotrophic Group 2
New,CleanUp,ReferenceOTU478013	0	0	0	0	0.000106304	0	0	0	0	0	0	0	0	2.78864e-06	Bacteria; Proteobacteria
New,CleanUp,ReferenceOTU760554	0	0	0	0	5.85756e-05	0	0	0	0	0	0	0	0	5.01956e-05	Bacteria; Lentisphaerae; DEV055; uncultured bacterium; uncultured bacterium; uncultured bacterium; uncultured bacterium
New,CleanUp,ReferenceOTU96892	0	0	0	0	8.35245e-05	0	0	0	0	0	0	0	0	2.50978e-05	Bacteria; Candidate division OD1; uncultured bacterium; uncultured bacterium; uncultured bacterium; uncultured bacterium; uncultured bacterium
New,CleanUp,ReferenceOTU568752	0	0	0	0	4.44741e-05	0	0	0	0	0	0	0	0	6.41388e-05	Bacteria; Proteobacteria; Gammaproteobacteria; Chromatiales; Ectothiorhodospiraceae; Acidiferrobacter
New,CleanUp,ReferenceOTU642142	0	0	0	0	9.22024e-05	0	0	0	0	0	0	6.51991e-06	0	9.76025e-06	Unassigned
New,CleanUp,ReferenceOTU921911	0	0	0	0	2.16947e-06	0	0	0	0	0	0	1.08665e-06	0	0.000104574	Bacteria; Proteobacteria; Gammaproteobacteria; Oceanospirillales; Alcanivoracaceae; Kangiella; uncultured bacterium
New,CleanUp,ReferenceOTU103876	0	0	0	0	0	0	0	0	0	0	0.000107808	0	0	0	Unassigned
New,CleanUp,ReferenceOTU909537	0	0	0	0	3.2542e-06	0	0	0	0	0	3.47769e-06	0.000101059	0	0	Bacteria; Candidate division BRC1; uncultured bacterium; uncultured bacterium; uncultured bacterium; uncultured bacterium; uncultured bacterium
New,CleanUp,ReferenceOTU904402	0	0	0	0	5.42367e-06	0	0	0	0	0	0	0	0	0.000101785	Unassigned
New,CleanUp,ReferenceOTU649823	0	0	0	0	9.43719e-05	0	0	0	0	0	0	0	0	1.25489e-05	Bacteria; Proteobacteria; Gammaproteobacteria; Thiotrichales; Piscirickettsiaceae; uncultured; uncultured bacterium
New,CleanUp,ReferenceOTU595740	0	0	0	0	0	0	0	0	0	0	0	0.000106492	0	0	Bacteria; Proteobacteria; Gammaproteobacteria; Order Incertae Sedis; Family Incertae Sedis; Marinicella; uncultured bacterium
New,CleanUp,ReferenceOTU77594	0	0	0	0	0	0	0	0	0	0	9.73752e-05	8.69321e-06	0	0	Bacteria; Proteobacteria; Gammaproteobacteria; Thiotrichales; Piscirickettsiaceae; Thiomicrospira; uncultured bacterium
GQ274277,1,1491	0	0	0	0	3.79657e-05	0	0	0	0	0	1.73884e-06	4.6726e-05	0	1.95205e-05	Bacteria; Proteobacteria; Alphaproteobacteria; Rickettsiales; LWSR-14
New,CleanUp,ReferenceOTU1136552	0	0	0	0	0	0	0	0	0	0	9.91141e-05	6.51991e-06	0	0	Unassigned
New,CleanUp,ReferenceOTU831409	0	0	0	0	0	0	0	0	0	0	9.91141e-05	6.51991e-06	0	0	Bacteria; Bacteroidetes; Flavobacteriia; Flavobacteriales; Flavobacteriaceae; Lutibacter; uncultured bacterium
New,CleanUp,ReferenceOTU1093231	0	0	0	0	0	0	0	0	0	0	0	0.000105405	0	0	Bacteria; Bacteroidetes; VC2,1 Bac22; uncultured bacterium; uncultured bacterium; uncultured bacterium; uncultured bacterium
New,CleanUp,ReferenceOTU100677	0	0	0	0	2.16947e-06	0	0	0	0	0	0	0	0	0.00010318	Bacteria; Candidate division OD1; uncultured bacterium; uncultured bacterium; uncultured bacterium; uncultured bacterium; uncultured bacterium
New,CleanUp,ReferenceOTU948674	0	0	0	0	2.16947e-06	0	0	0	0	0	0	0	0	0.00010318	Bacteria; Planctomycetes; Planctomycetacia; Planctomycetales; Planctomycetaceae; Bythopirellula; uncultured bacterium
New,CleanUp,ReferenceOTU659313	0	0	0	0	0	0	0	0	0	0	1.73884e-06	0.000103232	0	0	Bacteria; Proteobacteria; Gammaproteobacteria; Thiotrichales; Piscirickettsiaceae; Thiomicrospira; uncultured bacterium
New,CleanUp,ReferenceOTU593535	0	0	0	0	0	0	0	0	0	0	1.73884e-06	0.000103232	0	0	Bacteria; Proteobacteria; Gammaproteobacteria; Chromatiales; Ectothiorhodospiraceae; Acidiferrobacter; uncultured bacterium
New,CleanUp,ReferenceOTU36253	0	0	0	0	3.79657e-05	0	0	0	0	0	0	0	0	6.69274e-05	Bacteria; Planctomycetes; OM190; uncultured bacterium; uncultured bacterium; uncultured bacterium; uncultured bacterium
New,CleanUp,ReferenceOTU1104959	0	0	0	0	8.24398e-05	0	0	0	0	0	0	0	0	2.23091e-05	Bacteria; Planctomycetes; Phycisphaerae; CCM11a
New,CleanUp,ReferenceOTU1107172	0	0	0	0	8.67787e-06	0	0	0	0	0	0	5.43326e-06	0	9.06309e-05	Unassigned
New,CleanUp,ReferenceOTU996734	0	0	0	0	0	0	0	0	0	0	3.47769e-06	0.000101059	0	0	Unassigned
New,CleanUp,ReferenceOTU603176	0	0	0	0	6.72535e-05	0	0	0	0	0	0	2.1733e-06	0	3.4858e-05	Bacteria; Proteobacteria; Alphaproteobacteria; DB1-14; uncultured bacterium; uncultured bacterium; uncultured bacterium
New,CleanUp,ReferenceOTU1066899	0	0	0	0	1.08473e-06	0	0	0	0	0	0	0	0	0.00010318	Bacteria; Proteobacteria; Alphaproteobacteria; Rhodobacterales; Rhodobacteraceae
New,CleanUp,ReferenceOTU784851	0	0	0	0	0	0	0	0	0	0	9.21587e-05	1.19532e-05	0	0	Bacteria; Bacteroidetes; Flavobacteriia; Flavobacteriales; Flavobacteriaceae; Lutibacter; uncultured bacterium
New,CleanUp,ReferenceOTU991341	0	0	0	0	0	0	0	0	0	0	9.91141e-05	4.34661e-06	0	0	Bacteria; Proteobacteria; Gammaproteobacteria; Thiotrichales; Piscirickettsiaceae; Cycloclasticus; uncultured bacterium
New,CleanUp,ReferenceOTU1139756	0	0	0	0	0	0	0	0	0	0	7.30314e-05	3.04263e-05	0	0	Bacteria; Bacteroidetes; Cytophagia; Cytophagales; Flammeovirgaceae
New,CleanUp,ReferenceOTU377314	0	0	0	0	5.42367e-06	0	0	0	0	0	0	5.75925e-05	0	4.04353e-05	Bacteria; Lentisphaerae
JF261524,1,1467	0	0	0	0	9.22024e-05	0	0	0	0	0	0	0	0	1.11546e-05	Bacteria; Planctomycetes; Phycisphaerae; CCM11a
New,CleanUp,ReferenceOTU123098	0	0	0	0	6.29146e-05	0	0	0	0	0	0	0	0	4.04353e-05	Bacteria; Proteobacteria; Gammaproteobacteria
FJ557924,1,1338	0	0	0	0	0	0	0	0	0	0	0	0	0.000103314	0	Bacteria; Actinobacteria; Actinobacteria; Corynebacteriales; Corynebacteriaceae; Corynebacterium; uncultured bacterium
New,CleanUp,ReferenceOTU754088	0	0	0	0	0	0	0	0	0	0	0	0.000103232	0	0	Bacteria; BD1-5; uncultured bacterium; uncultured bacterium; uncultured bacterium; uncultured bacterium; uncultured bacterium
New,CleanUp,ReferenceOTU219730	0	0	0	0	9.76261e-05	0	0	0	0	0	0	0	0	5.57728e-06	Bacteria; Proteobacteria; Deltaproteobacteria; Myxococcales; uncultured; uncultured bacterium; uncultured bacterium
New,CleanUp,ReferenceOTU142691	0	0	0	0	9.76261e-05	0	0	0	0	0	0	0	0	5.57728e-06	Bacteria; Proteobacteria; Gammaproteobacteria
New,CleanUp,ReferenceOTU1078011	0	0	0	0	0	0	0	0	0	0	0	0	0	0.00010318	Bacteria; Acidobacteria; Subgroup 22; uncultured Acidobacteria bacterium; uncultured Acidobacteria bacterium; uncultured Acidobacteria bacterium; uncultured Acidobacteria bacterium
New,CleanUp,ReferenceOTU813744	0	0	0	0	0	0	0	0	0	0	0	0	0	0.00010318	Bacteria; Proteobacteria; Gammaproteobacteria; Chromatiales; Ectothiorhodospiraceae; Acidiferrobacter; uncultured gamma proteobacterium
New,ReferenceOTU2300	0	0	0	0	8.67787e-05	0	0	0	0	0	0	2.1733e-06	0	1.39432e-05	Unassigned
New,CleanUp,ReferenceOTU1112401	0	0	0	0	0	0	0	0	0	0	0.000102592	0	0	0	Bacteria; Proteobacteria; Gammaproteobacteria; Pseudomonadales; Pseudomonadaceae; Pseudomonas; uncultured bacterium
FN396738,1,1387	0	0	0	0	9.97955e-05	0	0	0	0	0	0	0	0	2.78864e-06	Bacteria; Acidobacteria; Acidobacteria; Subgroup 4; Unknown Family; Blastocatella; uncultured bacterium
New,CleanUp,ReferenceOTU442267	0	0	0	0	0	0	0	0	0	0	2.43438e-05	7.82389e-05	0	0	Bacteria; Proteobacteria; Gammaproteobacteria; Thiotrichales; Piscirickettsiaceae; Thiomicrospira; uncultured gamma proteobacterium
New,CleanUp,ReferenceOTU512936	0	0	0	0	0	0	0	0	0	0	9.91141e-05	3.25996e-06	0	0	Bacteria; Proteobacteria; Gammaproteobacteria; Thiotrichales; Thiotrichaceae; uncultured; uncultured bacterium
New,CleanUp,ReferenceOTU439493	0	0	0	0	8.24398e-05	0	0	0	0	0	0	0	0	1.95205e-05	Bacteria; NPL-UPA2; uncultured bacterium; uncultured bacterium; uncultured bacterium; uncultured bacterium; uncultured bacterium
AM997936,1,1511	0	0	0	0	5.3152e-05	0	0	0	0	0	0	0	0	4.88012e-05	Bacteria; Planctomycetes; OM190; uncultured planctomycete; uncultured planctomycete; uncultured planctomycete; uncultured planctomycete
New,CleanUp,ReferenceOTU621365	0	0	0	0	1.41015e-05	0	0	0	0	0	0	0	0	8.78422e-05	Unassigned
New,CleanUp,ReferenceOTU907154	0	0	0	0	0	0	0	0	0	0	7.65091e-05	2.4993e-05	0	0	Bacteria; Proteobacteria; Gammaproteobacteria; Thiotrichales; Piscirickettsiaceae; Thiomicrospira; uncultured gamma proteobacterium
New,ReferenceOTU196	0	0	0	0	4.01352e-05	0	0	0	0	0	0	0	0	6.13501e-05	Unassigned
New,CleanUp,ReferenceOTU653975	0	0	0	0	0	0	0	0	0	0	9.91141e-05	2.1733e-06	0	0	Bacteria; Proteobacteria; Gammaproteobacteria; Pseudomonadales; Pseudomonadaceae; Pseudomonas; uncultured bacterium
GU302446,1,1505	0	0	0	0	7.70161e-05	0	0	0	0	0	0	3.25996e-06	0	2.09148e-05	Bacteria; Proteobacteria; Gammaproteobacteria; Chromatiales; Ectothiorhodospiraceae; Acidiferrobacter; uncultured bacterium
New,ReferenceOTU2305	0	0	0	0	2.16947e-06	0	0	0	0	0	0	0	0	9.89968e-05	Bacteria; Planctomycetes; Planctomycetacia; Planctomycetales; Planctomycetaceae; Planctomyces; uncultured bacterium
New,CleanUp,ReferenceOTU1033747	0	0	0	0	0	0	0	0	0	0	0	0.000101059	0	0	Unassigned
New,CleanUp,ReferenceOTU1108	0	0	0	0	0	0	0	0	0	0	0.000100853	0	0	0	Bacteria; Bacteroidetes; Flavobacteriia; Flavobacteriales; Flavobacteriaceae; Lutibacter
New,ReferenceOTU137	0	0	0	0	0	0	0	0	0	0	5.21653e-06	9.56254e-05	0	0	Unassigned
HQ163732,1,1388	0	0	0	0	9.22024e-05	0	0	0	0	0	0	0	0	8.36593e-06	Bacteria; Planctomycetes; Planctomycetacia; Brocadiales; Brocadiaceae; Candidatus Scalindua; uncultured planctomycete
New,CleanUp,ReferenceOTU1136146	0	0	0	0	0	0	0	0	0	0	0	9.88853e-05	1.61428e-06	0	Bacteria; Proteobacteria; Gammaproteobacteria; Thiotrichales; Piscirickettsiaceae; endosymbionts; uncultured bacterium
New,CleanUp,ReferenceOTU854815	0	0	0	0	4.55588e-05	0	0	0	0	0	0	1.84731e-05	0	3.62523e-05	Bacteria; Bacteroidetes; Cytophagia; Cytophagales; Flammeovirgaceae; uncultured; uncultured bacterium
New,ReferenceOTU2445	0	0	0	0	9.32871e-05	0	0	0	0	0	0	0	0	6.9716e-06	Bacteria; Planctomycetes; OM190; uncultured bacterium; uncultured bacterium; uncultured bacterium; uncultured bacterium
JQ287221,1,1518	0	0	0	0	1.08473e-05	0	0	0	0	0	0	0	0	8.92365e-05	Bacteria; Proteobacteria; Deltaproteobacteria; Desulfobacterales; Nitrospinaceae; Nitrospina; uncultured bacterium
New,CleanUp,ReferenceOTU810609	0	0	0	0	0	0	0	0	0	0	9.56364e-05	4.34661e-06	0	0	Bacteria; Proteobacteria; Gammaproteobacteria; Thiotrichales; Thiotrichaceae; uncultured; uncultured bacterium
New,CleanUp,ReferenceOTU318435	0	0	0	0	6.5084e-06	0	0	0	0	0	0	0	0	9.34195e-05	Bacteria; Proteobacteria; Gammaproteobacteria; Thiotrichales; Thiotrichaceae; uncultured; uncultured gamma proteobacterium
New,CleanUp,ReferenceOTU933963	0	0	0	0	5.53214e-05	0	0	0	0	0	0	1.08665e-06	0	4.32239e-05	Bacteria; Proteobacteria; Alphaproteobacteria; Rhizobiales; Hyphomicrobiaceae; uncultured; uncultured bacterium
New,CleanUp,ReferenceOTU776945	0	0	0	0	2.16947e-05	0	0	0	0	0	2.43438e-05	5.21593e-05	0	1.39432e-06	Bacteria; Proteobacteria; Alphaproteobacteria; Rhizobiales; Phyllobacteriaceae; Aquamicrobium
New,CleanUp,ReferenceOTU1034835	0	0	0	0	0	0	0	0	0	0	9.91141e-05	0	0	0	Bacteria; Proteobacteria; Gammaproteobacteria; Methylococcales; Marine Methylotrophic Group 2; uncultured gamma proteobacterium; uncultured gamma proteobacterium
New,CleanUp,ReferenceOTU1131663	0	0	0	0	0	0	0	0	0	0	9.91141e-05	0	0	0	Unassigned
New,CleanUp,ReferenceOTU484278	0	0	0	0	0	0	0	0	0	0	9.91141e-05	0	0	0	Bacteria; Proteobacteria; Gammaproteobacteria; Methylococcales; Marine Methylotrophic Group 2
New,CleanUp,ReferenceOTU882488	0	0	0	0	7.81008e-05	0	0	0	0	0	0	0	0	2.09148e-05	Bacteria; Proteobacteria; Deltaproteobacteria; Bdellovibrionales; Bdellovibrionaceae; OM27 clade; uncultured delta proteobacterium
KF798810,1,1461	0	0	0	0	3.6881e-05	0	0	0	0	0	1.73884e-06	5.75925e-05	0	2.78864e-06	Bacteria; Proteobacteria; Alphaproteobacteria; Rickettsiales; LWSR-14; uncultured bacterium; uncultured bacterium
New,CleanUp,ReferenceOTU95112	0	0	0	0	9.76261e-06	0	0	0	0	0	0	0	0	8.92365e-05	Bacteria; Proteobacteria; Gammaproteobacteria; Chromatiales; Chromatiaceae; Nitrosococcus; uncultured bacterium
New,CleanUp,ReferenceOTU62570	0	0	0	0	7.91856e-05	0	0	0	0	0	0	0	0	1.95205e-05	Bacteria; Proteobacteria; Alphaproteobacteria; Rickettsiales; SM2D12; uncultured organism; uncultured organism
New,CleanUp,ReferenceOTU92031	0	0	0	0	0	0	0	0	0	0	6.6076e-05	3.25996e-05	0	0	Unassigned
New,CleanUp,ReferenceOTU339530	0	0	0	0	0	0	0	0	0	0	1.39107e-05	8.47588e-05	0	0	Bacteria; Proteobacteria; Gammaproteobacteria; Xanthomonadales; JTB255 marine benthic group; uncultured gamma proteobacterium; uncultured gamma proteobacterium
New,CleanUp,ReferenceOTU642471	0	0	0	0	8.46093e-05	0	0	0	0	0	0	0	0	1.39432e-05	Bacteria; Planctomycetes; Phycisphaerae; CCM11a
EU977748,1,1313	0	0	0	0	0	0	0	0	0	0	0	0	9.84711e-05	0	Bacteria; Actinobacteria; Actinobacteria; Corynebacteriales; Dietziaceae; Dietzia
New,CleanUp,ReferenceOTU986262	0	0	0	0	0	0	0	0	0	0	3.65157e-05	6.19392e-05	0	0	Bacteria; Proteobacteria; Gammaproteobacteria; Thiotrichales; Thiotrichaceae; uncultured; uncultured bacterium
New,CleanUp,ReferenceOTU280767	0	0	0	0	7.59314e-06	0	0	0	0	0	0	0	0	9.06309e-05	Bacteria; Proteobacteria; Alphaproteobacteria; Rhodospirillales; Rhodospirillaceae; uncultured
New,CleanUp,ReferenceOTU75644	0	0	0	0	1.30168e-05	0	0	0	0	0	0	0	0	8.50536e-05	Bacteria; Planctomycetes; Phycisphaerae; CCM11a; uncultured bacterium; uncultured bacterium; uncultured bacterium
New,CleanUp,ReferenceOTU933799	0	0	0	0	0	0	0	0	0	0	0	9.77987e-05	0	0	Bacteria; Planctomycetes; OM190; uncultured bacterium; uncultured bacterium; uncultured bacterium; uncultured bacterium
New,CleanUp,ReferenceOTU196183	0	0	0	0	0	0	0	0	0	0	0	9.77987e-05	0	0	Bacteria; Proteobacteria; Gammaproteobacteria; Pseudomonadales; Pseudomonadaceae; Pseudomonas
New,CleanUp,ReferenceOTU73545	0	0	0	0	5.3152e-05	0	0	0	0	0	0	0	0	4.46183e-05	Bacteria; Proteobacteria; Gammaproteobacteria; Chromatiales; Chromatiaceae; Nitrosococcus
New,CleanUp,ReferenceOTU812647	0	0	0	0	4.33894e-06	0	0	0	0	0	0	0	0	9.34195e-05	Bacteria; Planctomycetes; Planctomycetacia; Planctomycetales; Planctomycetaceae; Rhodopirellula; uncultured bacterium
New,CleanUp,ReferenceOTU486561	0	0	0	0	0	0	0	0	0	0	5.21653e-06	9.23654e-05	0	0	Unassigned
New,CleanUp,ReferenceOTU883066	0	0	0	0	0	0	0	0	0	0	9.73752e-05	0	0	0	Unassigned
New,CleanUp,ReferenceOTU284657	0	0	0	0	0	0	0	0	0	0	9.73752e-05	0	0	0	Bacteria; Bacteroidetes; Flavobacteriia; Flavobacteriales; Flavobacteriaceae; Aquimarina
New,CleanUp,ReferenceOTU274326	0	0	0	0	0	0	0	0	0	0	9.73752e-05	0	0	0	Bacteria; Proteobacteria; Alphaproteobacteria
New,CleanUp,ReferenceOTU210949	0	0	0	0	7.70161e-05	0	0	0	0	0	0	1.19532e-05	0	8.36593e-06	Bacteria; Planctomycetes; OM190; uncultured bacterium; uncultured bacterium; uncultured bacterium; uncultured bacterium
New,CleanUp,ReferenceOTU423740	0	0	0	0	6.5084e-05	0	0	0	0	0	0	0	0	3.20694e-05	Bacteria; Proteobacteria; Deltaproteobacteria; Bdellovibrionales; Bdellovibrionaceae; OM27 clade; uncultured bacterium
HQ757459,1,1472	0	0	0	0	0	0	0	0	0	0	0	0	9.68568e-05	0	Bacteria; Proteobacteria; Gammaproteobacteria; Enterobacteriales; Enterobacteriaceae; Escherichia-Shigella
New,CleanUp,ReferenceOTU845847	0	0	0	0	7.59314e-06	0	0	0	0	0	0	0	0	8.92365e-05	Bacteria; Proteobacteria; Gammaproteobacteria; Thiotrichales; Thiotrichaceae; uncultured; uncultured gamma proteobacterium
FJ497635,1,1469	0	0	0	0	2.27794e-05	0	0	0	0	0	0	5.10726e-05	4.84284e-06	1.81262e-05	Bacteria; Proteobacteria; Gammaproteobacteria; Chromatiales; Ectothiorhodospiraceae; Acidiferrobacter; uncultured bacterium
EU050813,1,1412	0	0	0	0	0	0	0	0	0	0	0	9.6712e-05	0	0	Bacteria; Proteobacteria; Gammaproteobacteria; Oceanospirillales; Alcanivoracaceae; Kangiella; uncultured gamma proteobacterium
New,CleanUp,ReferenceOTU1127059	0	0	0	0	1.84405e-05	0	0	0	0	0	0	0	0	7.8082e-05	Bacteria; Proteobacteria; Gammaproteobacteria; Xanthomonadales; Xanthomonadaceae; uncultured
EU570852,1,1506	0	0	0	0	0	0	0	0	0	0	8.52033e-05	1.08665e-05	0	0	Bacteria; Proteobacteria; Gammaproteobacteria; Methylococcales; Marine Methylotrophic Group 2; uncultured bacterium; uncultured bacterium
New,CleanUp,ReferenceOTU880634	0	0	0	0	0	0	0	0	0	0	1.56496e-05	8.04122e-05	0	0	Unassigned
New,CleanUp,ReferenceOTU1145649	0	0	0	0	8.89482e-05	0	0	0	0	0	0	0	0	6.9716e-06	Bacteria; Proteobacteria; Alphaproteobacteria; Rhodospirillales; Rhodospirillaceae; uncultured; uncultured bacterium
New,ReferenceOTU2310	0	0	0	0	0	0	0	0	0	0	3.47769e-06	9.23654e-05	0	0	Bacteria; Bacteroidetes; Flavobacteriia; Flavobacteriales; Flavobacteriaceae; uncultured
New,CleanUp,ReferenceOTU209305	0	0	0	0	9.43719e-05	0	0	0	0	0	0	0	0	1.39432e-06	Unassigned
New,CleanUp,ReferenceOTU123379	0	0	0	0	0	0	0	0	0	0	9.56364e-05	0	0	0	Bacteria; Proteobacteria; Gammaproteobacteria; Methylococcales; Methylococcaceae; uncultured
New,CleanUp,ReferenceOTU366876	0	0	0	0	0	0	0	0	0	0	9.56364e-05	0	0	0	Unassigned
New,CleanUp,ReferenceOTU55566	0	0	0	0	0	0	0	0	0	0	1.73884e-05	7.82389e-05	0	0	Unassigned
New,CleanUp,ReferenceOTU783576	0	0	0	0	0	0	0	0	0	0	0	9.56254e-05	0	0	Unassigned
New,CleanUp,ReferenceOTU726377	0	0	0	0	9.00329e-05	0	0	0	0	0	0	0	0	5.57728e-06	Bacteria; Proteobacteria; Gammaproteobacteria
New,CleanUp,ReferenceOTU676579	0	0	0	0	7.59314e-06	0	0	0	0	0	0	0	0	8.78422e-05	Bacteria; Planctomycetes; Phycisphaerae; CCM11a
New,CleanUp,ReferenceOTU420104	0	0	0	0	3.2542e-06	0	0	0	0	0	0	0	0	9.20252e-05	Bacteria; Chlamydiae; Chlamydiae; Chlamydiales; Parachlamydiaceae; Parachlamydia
New,CleanUp,ReferenceOTU24130	0	0	0	0	2.82031e-05	0	0	0	0	0	0	0	0	6.69274e-05	Bacteria; Planctomycetes; Phycisphaerae; Pla1 lineage; uncultured bacterium; uncultured bacterium; uncultured bacterium
JN538005,1,1415	0	0	0	0	3.36268e-05	0	0	0	0	0	0	0	0	6.13501e-05	Bacteria; Chlamydiae; Chlamydiae; Chlamydiales; Chlamydiales Incertae Sedis; Criblamydia
New,CleanUp,ReferenceOTU396273	0	0	0	0	1.08473e-06	0	0	0	0	0	0	0	1.61428e-06	9.20252e-05	Bacteria; Proteobacteria; Gammaproteobacteria; Chromatiales; Ectothiorhodospiraceae; Acidiferrobacter
AB424727,1,1231	0	0	0	0	3.47115e-05	0	0	0	0	0	0	0	0	5.99558e-05	Archaea; Euryarchaeota; Halobacteria; Halobacteriales; Deep Sea Hydrothermal Vent Gp 6(DHVEG-6); uncultured archaeon; uncultured archaeon
New,CleanUp,ReferenceOTU450744	0	0	0	0	0	0	0	0	0	0	9.21587e-05	2.1733e-06	0	0	Bacteria; Bacteroidetes; Flavobacteriia; Flavobacteriales; Flavobacteriaceae; uncultured
New,CleanUp,ReferenceOTU76821	0	0	0	0	9.00329e-05	0	0	0	0	0	0	0	0	4.18296e-06	Bacteria; Proteobacteria; Deltaproteobacteria; Desulfobacterales; Nitrospinaceae; Nitrospina; uncultured bacterium
New,CleanUp,ReferenceOTU108268	0	0	0	0	0	0	0	0	0	0	1.04331e-05	8.36722e-05	0	0	Bacteria; Proteobacteria; Gammaproteobacteria; Chromatiales; Ectothiorhodospiraceae; Acidiferrobacter; uncultured bacterium
New,CleanUp,ReferenceOTU721957	0	0	0	0	0	0	0	0	0	0	1.73884e-06	9.23654e-05	0	0	Bacteria; Bacteroidetes; Flavobacteriia; Flavobacteriales; Flavobacteriaceae; NS2b marine group
New,CleanUp,ReferenceOTU1135986	0	0	0	0	6.61688e-05	0	0	0	0	0	0	0	0	2.78864e-05	Unassigned
New,CleanUp,ReferenceOTU948575	0	0	0	0	5.64062e-05	0	0	0	0	0	0	0	0	3.76467e-05	Bacteria; Proteobacteria; Gammaproteobacteria; Chromatiales; Chromatiaceae; Nitrosococcus; uncultured bacterium
New,CleanUp,ReferenceOTU496164	0	0	0	0	1.73557e-05	0	0	0	0	0	0	0	0	7.66877e-05	Bacteria; TM6; uncultured bacterium; uncultured bacterium; uncultured bacterium; uncultured bacterium; uncultured bacterium
New,CleanUp,ReferenceOTU597131	0	0	0	0	0	0	0	0	0	0	9.38975e-05	0	0	0	Bacteria; Proteobacteria; Gammaproteobacteria; Thiotrichales; Piscirickettsiaceae; Thiomicrospira; uncultured gamma proteobacterium
New,CleanUp,ReferenceOTU959217	0	0	0	0	0	0	0	0	0	0	9.38975e-05	0	0	0	Bacteria; Bacteroidetes; Cytophagia; Cytophagales; Flammeovirgaceae
New,CleanUp,ReferenceOTU323554	0	0	0	0	0	0	0	0	0	0	9.38975e-05	0	0	0	Bacteria; Actinobacteria; Acidimicrobiia; Acidimicrobiales; uncultured; uncultured bacterium; uncultured bacterium
New,CleanUp,ReferenceOTU942842	0	0	0	0	0	0	0	0	0	0	9.38975e-05	0	0	0	Unassigned
New,CleanUp,ReferenceOTU44966	0	0	0	0	0	0	0	0	0	0	0	9.34521e-05	0	0	Bacteria; Proteobacteria; Gammaproteobacteria; Thiotrichales; Thiotrichaceae; Thiothrix; uncultured bacterium
AM997603,1,1481	0	0	0	0	4.8813e-05	0	0	0	0	0	0	0	0	4.46183e-05	Bacteria; Bacteroidetes; Flavobacteriia; Flavobacteriales; Flavobacteriaceae; uncultured; uncultured bacterium
New,ReferenceOTU566	0	0	0	0	4.44741e-05	0	0	0	0	0	0	0	0	4.88012e-05	Bacteria; Proteobacteria; Gammaproteobacteria
New,CleanUp,ReferenceOTU862313	0	0	0	0	5.42367e-06	0	0	0	0	0	0	0	0	8.78422e-05	Unassigned
New,CleanUp,ReferenceOTU112494	0	0	0	0	0	0	0	0	0	0	9.21587e-05	1.08665e-06	0	0	Bacteria; Proteobacteria; Gammaproteobacteria; Thiotrichales; Thiotrichaceae; uncultured; uncultured bacterium
New,CleanUp,ReferenceOTU61155	0	0	0	0	0	0	0	0	0	0	8.34645e-05	9.77987e-06	0	0	Bacteria; Proteobacteria; Epsilonproteobacteria; Campylobacterales; Helicobacteraceae; Sulfurimonas
New,CleanUp,ReferenceOTU614178	0	0	0	0	2.16947e-05	0	0	0	0	0	0	0	1.61428e-06	6.9716e-05	Bacteria; Proteobacteria; Gammaproteobacteria; Gammaproteobacteria Incertae Sedis; Unknown Family; Thiohalophilus
New,CleanUp,ReferenceOTU309331	0	0	0	0	3.2542e-06	0	0	0	0	0	0	0	0	8.92365e-05	Bacteria; Proteobacteria; Gammaproteobacteria; Chromatiales; Ectothiorhodospiraceae; Acidiferrobacter; uncultured gamma proteobacterium
New,CleanUp,ReferenceOTU541383	0	0	0	0	0	0	0	0	0	0	0	9.23654e-05	0	0	Bacteria; Bacteroidetes; VC2,1 Bac22; uncultured bacterium; uncultured bacterium; uncultured bacterium; uncultured bacterium
New,CleanUp,ReferenceOTU102408	0	0	0	0	8.67787e-05	0	0	0	0	0	0	0	0	5.57728e-06	Bacteria; Proteobacteria; Gammaproteobacteria; Chromatiales; Ectothiorhodospiraceae; Acidiferrobacter; uncultured bacterium
New,CleanUp,ReferenceOTU79550	0	0	0	0	7.70161e-05	0	0	0	0	0	0	0	0	1.53375e-05	Unassigned
New,CleanUp,ReferenceOTU111283	0	0	0	0	8.67787e-06	0	0	0	0	0	0	0	0	8.36593e-05	Bacteria; Proteobacteria; Gammaproteobacteria; Thiotrichales; Thiotrichaceae; uncultured; uncultured gamma proteobacterium
New,CleanUp,ReferenceOTU787975	0	0	0	0	0	0	0	0	0	0	0	8.80188e-05	0	4.18296e-06	Bacteria; Proteobacteria; Alphaproteobacteria; SB1-18; uncultured bacterium; uncultured bacterium; uncultured bacterium
New,CleanUp,ReferenceOTU288493	0	0	0	0	0	0	0	0	0	0	9.21587e-05	0	0	0	Unassigned
New,CleanUp,ReferenceOTU390854	0	0	0	0	0	0	0	0	0	0	9.21587e-05	0	0	0	Bacteria; Proteobacteria; Gammaproteobacteria; Thiotrichales; Piscirickettsiaceae; Cycloclasticus; uncultured bacterium
New,CleanUp,ReferenceOTU571520	0	0	0	0	0	0	0	0	0	0	9.21587e-05	0	0	0	Unassigned
New,CleanUp,ReferenceOTU199695	0	0	0	0	9.76261e-06	0	0	0	0	0	0	0	0	8.22649e-05	Bacteria; Proteobacteria; Gammaproteobacteria; Chromatiales; Ectothiorhodospiraceae; Acidiferrobacter
New,CleanUp,ReferenceOTU663813	0	0	0	0	0	0	0	0	0	0	0	0	0	9.20252e-05	Bacteria; Proteobacteria; Gammaproteobacteria; Thiotrichales; Thiotrichaceae; uncultured; uncultured gamma proteobacterium
New,CleanUp,ReferenceOTU613824	0	0	0	0	0	0	0	0	0	0	0	0	0	9.20252e-05	Bacteria; Proteobacteria; Deltaproteobacteria; Desulfobacterales; Nitrospinaceae; Nitrospina; uncultured bacterium
KF741575,1,1479	0	0	0	0	0	0	0	0	0	0	0	0	0	9.20252e-05	Bacteria; Bacteroidetes; Flavobacteriia; Flavobacteriales; Cryomorphaceae; Crocinitomix; uncultured bacterium
New,CleanUp,ReferenceOTU283182	0	0	0	0	0	0	0	0	0	0	0	0	0	9.20252e-05	Unassigned
FJ192460,1,1505	0	0	0	0	0	0	0	0	0	0	0	0	9.2014e-05	0	Bacteria; Proteobacteria; Gammaproteobacteria; Pseudomonadales; Moraxellaceae; Acinetobacter; uncultured bacterium
New,CleanUp,ReferenceOTU392981	0	0	0	0	1.51863e-05	0	0	0	0	0	0	0	0	7.66877e-05	Bacteria; Proteobacteria; Gammaproteobacteria; Alteromonadales; Alteromonadaceae; OM60(NOR5) clade
New,ReferenceOTU1026	0	0	0	0	7.48466e-05	0	0	0	0	0	0	0	0	1.67319e-05	Bacteria; Proteobacteria
New,CleanUp,ReferenceOTU90314	0	0	0	0	3.57962e-05	0	0	0	0	0	0	0	0	5.57728e-05	Bacteria; Proteobacteria; Alphaproteobacteria; Rhodospirillales; Rhodospirillaceae; uncultured; uncultured bacterium
New,CleanUp,ReferenceOTU833581	0	0	0	0	6.5084e-06	0	0	0	0	0	0	0	0	8.50536e-05	Bacteria; Proteobacteria; Gammaproteobacteria; Pseudomonadales; Pseudomonadaceae; Pseudomonas
New,CleanUp,ReferenceOTU213739	0	0	0	0	3.14573e-05	0	0	0	0	0	0	0	0	5.99558e-05	Bacteria; Planctomycetes; OM190; uncultured bacterium; uncultured bacterium; uncultured bacterium; uncultured bacterium
New,CleanUp,ReferenceOTU259478	0	0	0	0	2.16947e-06	0	0	0	0	0	0	0	0	8.92365e-05	Bacteria; Proteobacteria; Gammaproteobacteria; Chromatiales; Ectothiorhodospiraceae; Acidiferrobacter; uncultured gamma proteobacterium
New,CleanUp,ReferenceOTU738699	0	0	0	0	2.38641e-05	0	0	0	0	0	0	8.69321e-06	0	5.85615e-05	Bacteria; Proteobacteria; Alphaproteobacteria; OCS116 clade; uncultured bacterium; uncultured bacterium; uncultured bacterium
New,CleanUp,ReferenceOTU34028	0	0	0	0	1.30168e-05	0	0	0	0	0	0	0	0	7.8082e-05	Bacteria; Proteobacteria; Gammaproteobacteria; Thiotrichales; Thiotrichaceae; uncultured; uncultured gamma proteobacterium
New,CleanUp,ReferenceOTU1062681	0	0	0	0	0	0	0	0	0	0	2.2605e-05	6.84591e-05	0	0	Bacteria; Proteobacteria; Gammaproteobacteria; BD7-8 marine group
New,CleanUp,ReferenceOTU536760	0	0	0	0	0	0	0	0	0	0	8.8681e-05	2.1733e-06	0	0	Bacteria; Proteobacteria; Alphaproteobacteria; Parvularculales; Parvularculaceae; Parvularcula; uncultured bacterium
New,CleanUp,ReferenceOTU902981	0	0	0	0	0	0	0	0	0	0	9.04198e-05	0	0	0	Unassigned
New,CleanUp,ReferenceOTU115130	0	0	0	0	1.08473e-06	0	0	0	0	0	5.5643e-05	3.36862e-05	0	0	Bacteria; Bacteroidetes; Flavobacteriia; Flavobacteriales; Flavobacteriaceae
New,CleanUp,ReferenceOTU1091156	0	0	0	0	0	0	0	0	0	0	0	9.01921e-05	0	0	Bacteria; Proteobacteria; Alphaproteobacteria; Rhizobiales; Phyllobacteriaceae; Pseudahrensia; uncultured bacterium
New,CleanUp,ReferenceOTU475578	0	0	0	0	3.14573e-05	0	0	0	0	0	0	0	0	5.85615e-05	Bacteria; Candidate division BRC1; uncultured bacterium; uncultured bacterium; uncultured bacterium; uncultured bacterium; uncultured bacterium
New,CleanUp,ReferenceOTU181631	0	0	0	0	0	0	0	0	0	0	1.73884e-06	8.80188e-05	0	0	Bacteria; Proteobacteria; Gammaproteobacteria; Thiotrichales; Piscirickettsiaceae; Thiomicrospira; uncultured bacterium
New,CleanUp,ReferenceOTU701973	0	0	0	0	5.74909e-05	0	0	0	0	0	0	0	0	3.20694e-05	Bacteria; Proteobacteria; Alphaproteobacteria; Rhodospirillales; Rhodospirillaceae; Defluviicoccus; uncultured alpha proteobacterium
New,CleanUp,ReferenceOTU875839	0	0	0	0	0	0	0	0	0	0	4.17322e-05	4.78127e-05	0	0	Bacteria; Proteobacteria; Gammaproteobacteria; Methylococcales; Marine Methylotrophic Group 2
New,CleanUp,ReferenceOTU738160	0	0	0	0	8.78635e-05	0	0	0	0	0	0	0	1.61428e-06	0	Bacteria; Planctomycetes; OM190; uncultured bacterium; uncultured bacterium; uncultured bacterium; uncultured bacterium
New,CleanUp,ReferenceOTU192019	0	0	0	0	8.24398e-05	0	0	0	0	0	0	0	0	6.9716e-06	Bacteria; Proteobacteria; Gammaproteobacteria; Gammaproteobacteria Incertae Sedis; Unknown Family
New,CleanUp,ReferenceOTU329241	0	0	0	0	0	0	0	0	0	0	4.69488e-05	4.23794e-05	0	0	Unassigned
New,CleanUp,ReferenceOTU166595	0	0	0	0	8.35245e-05	0	0	0	0	0	0	0	0	5.57728e-06	Unassigned
JQ855576,1,1252	0	0	0	0	0	0	0	0	0	0	0	0	8.87854e-05	0	Bacteria; Actinobacteria; Actinobacteria; Micrococcales; Micrococcaceae; Kocuria; uncultured bacterium
New,CleanUp,ReferenceOTU554937	0	0	0	0	0	0	0	0	0	0	8.8681e-05	0	0	0	Bacteria; Bacteroidetes; Flavobacteriia; Flavobacteriales; Flavobacteriaceae; Lutibacter; uncultured bacterium
New,CleanUp,ReferenceOTU257251	0	0	0	0	7.05077e-05	0	0	0	0	0	0	0	0	1.81262e-05	Bacteria; Proteobacteria; Gammaproteobacteria; Chromatiales
New,CleanUp,ReferenceOTU676788	0	0	0	0	2.16947e-06	0	0	0	0	0	0	0	0	8.64479e-05	Bacteria; Proteobacteria; Gammaproteobacteria; Thiotrichales; Thiotrichaceae; uncultured; uncultured gamma proteobacterium
New,CleanUp,ReferenceOTU199387	0	0	0	0	3.2542e-06	0	0	0	0	0	0	0	1.61428e-06	8.36593e-05	Bacteria; Proteobacteria; Gammaproteobacteria; Chromatiales; Chromatiaceae; Nitrosococcus; uncultured bacterium
New,CleanUp,ReferenceOTU208778	0	0	0	0	8.67787e-05	0	0	0	0	0	0	0	1.61428e-06	0	Bacteria; Verrucomicrobia; Verrucomicrobiae; Verrucomicrobiales; DEV007; uncultured bacterium; uncultured bacterium
New,CleanUp,ReferenceOTU564560	0	0	0	0	6.5084e-06	0	0	0	0	0	0	7.06324e-05	0	1.11546e-05	Unassigned
New,CleanUp,ReferenceOTU3518	0	0	0	0	0	0	0	0	0	0	0	8.80188e-05	0	0	Unassigned
New,CleanUp,ReferenceOTU166605	0	0	0	0	0	0	0	0	0	0	0	8.80188e-05	0	0	Bacteria; Bacteroidetes; Flavobacteriia; Flavobacteriales; Cryomorphaceae; Owenweeksia; uncultured Owenweeksia sp,
New,CleanUp,ReferenceOTU628535	0	0	0	0	8.24398e-05	0	0	0	0	0	0	0	0	5.57728e-06	Bacteria; Planctomycetes; Phycisphaerae; CCM11a; uncultured bacterium; uncultured bacterium; uncultured bacterium
FJ497615,1,1445	0	0	0	0	8.24398e-05	0	0	0	0	0	0	0	0	5.57728e-06	Bacteria; Bacteroidetes; Flavobacteriia; Flavobacteriales; Cryomorphaceae; Crocinitomix
New,CleanUp,ReferenceOTU488807	0	0	0	0	4.33894e-06	0	0	0	0	0	0	0	0	8.36593e-05	Bacteria; Proteobacteria; Gammaproteobacteria; Thiotrichales; Piscirickettsiaceae
New,CleanUp,ReferenceOTU46699	0	0	0	0	1.95252e-05	0	0	0	0	0	0	0	0	6.83217e-05	Bacteria; Proteobacteria; Gammaproteobacteria; Thiotrichales; Thiotrichaceae; uncultured; uncultured gamma proteobacterium
New,CleanUp,ReferenceOTU1056919	0	0	0	0	0	0	0	0	0	0	7.12926e-05	1.62998e-05	0	0	Bacteria; Bacteroidetes; Flavobacteriia; Flavobacteriales; Flavobacteriaceae; uncultured; uncultured bacterium
New,CleanUp,ReferenceOTU504670	0	0	0	0	0	0	0	0	0	0	1.73884e-06	8.58455e-05	0	0	Bacteria; Proteobacteria; Gammaproteobacteria; Chromatiales; Ectothiorhodospiraceae; Acidiferrobacter; uncultured bacterium
New,CleanUp,ReferenceOTU212535	0	0	0	0	6.9423e-05	0	0	0	0	0	0	0	0	1.81262e-05	Bacteria; Proteobacteria; Alphaproteobacteria; DB1-14; uncultured bacterium; uncultured bacterium; uncultured bacterium
New,ReferenceOTU2084	0	0	0	0	5.96604e-05	0	0	0	0	0	0	0	0	2.78864e-05	Bacteria; Bacteroidetes; Cytophagia; Cytophagales; Flammeovirgaceae; Marinoscillum
New,CleanUp,ReferenceOTU1029943	0	0	0	0	0	0	0	0	0	0	0	0	8.71712e-05	0	Bacteria; Proteobacteria; Gammaproteobacteria; Pseudomonadales; Pseudomonadaceae; Pseudomonas
New,CleanUp,ReferenceOTU1091673	0	0	0	0	0	0	0	0	0	0	3.47769e-06	8.36722e-05	0	0	Bacteria; Proteobacteria; Gammaproteobacteria; Thiotrichales; Piscirickettsiaceae; Thiomicrospira; uncultured bacterium
New,CleanUp,ReferenceOTU140136	0	0	0	0	0	0	0	0	0	0	3.47769e-06	8.36722e-05	0	0	Unassigned
New,CleanUp,ReferenceOTU681026	0	0	0	0	5.64062e-05	0	0	0	0	0	0	0	0	3.06751e-05	Bacteria; Proteobacteria; Gammaproteobacteria; Pseudomonadales; Pseudomonadaceae; Pseudomonas; uncultured sediment bacterium
New,CleanUp,ReferenceOTU758596	0	0	0	0	7.59314e-06	0	0	0	0	0	0	0	0	7.94763e-05	Bacteria; Chlamydiae; Chlamydiae; Chlamydiales; Chlamydiaceae; uncultured; uncultured organism
New,CleanUp,ReferenceOTU999172	0	0	0	0	0	0	0	0	0	0	8.69422e-05	0	0	0	Unassigned
New,CleanUp,ReferenceOTU892113	0	0	0	0	0	0	0	0	0	0	8.69422e-05	0	0	0	Unassigned
New,CleanUp,ReferenceOTU980799	0	0	0	0	0	0	0	0	0	0	0	8.69321e-05	0	0	Bacteria; Bacteroidetes; Flavobacteriia; Flavobacteriales; Flavobacteriaceae; Psychroserpens
New,CleanUp,ReferenceOTU165552	0	0	0	0	5.20672e-05	0	0	0	0	0	0	0	0	3.4858e-05	Bacteria; Proteobacteria; Alphaproteobacteria; Rhodospirillales; Rhodospirillaceae; uncultured; uncultured bacterium
New,CleanUp,ReferenceOTU129695	0	0	0	0	1.30168e-05	0	0	0	0	0	0	0	0	7.3899e-05	Bacteria; Planctomycetes; Phycisphaerae; CCM11a; uncultured bacterium; uncultured bacterium; uncultured bacterium
New,CleanUp,ReferenceOTU1040111	0	0	0	0	3.2542e-06	0	0	0	0	0	0	0	0	8.36593e-05	Bacteria; Proteobacteria; Gammaproteobacteria; Chromatiales; Ectothiorhodospiraceae; Acidiferrobacter; uncultured bacterium
EU236419,1,1377	0	0	0	0	3.36268e-05	0	0	0	0	0	0	5.32459e-05	0	0	Bacteria; Bacteroidetes; Sphingobacteriia; Sphingobacteriales; Saprospiraceae; uncultured; uncultured bacterium
New,CleanUp,ReferenceOTU480104	0	0	0	0	2.16947e-06	0	0	0	0	0	0	4.56394e-05	0	3.9041e-05	Bacteria; TM6
New,CleanUp,ReferenceOTU643500	0	0	0	0	7.70161e-05	0	0	0	0	0	0	0	0	9.76025e-06	Bacteria; Bacteroidetes; VC2,1 Bac22; uncultured bacterium; uncultured bacterium; uncultured bacterium; uncultured bacterium
New,CleanUp,ReferenceOTU290169	0	0	0	0	0	0	0	0	0	0	8.34645e-05	3.25996e-06	0	0	Bacteria; Bacteroidetes; Flavobacteriia; Flavobacteriales; Flavobacteriaceae; Ulvibacter; uncultured Bacteroidetes bacterium
New,CleanUp,ReferenceOTU80217	0	0	0	0	1.41015e-05	0	0	0	0	0	0	0	0	7.25047e-05	Unassigned
New,CleanUp,ReferenceOTU166206	0	0	0	0	9.76261e-06	0	0	0	0	0	0	0	0	7.66877e-05	Bacteria; Bacteroidetes; Sphingobacteriia; Sphingobacteriales; Saprospiraceae; Portibacter; uncultured Bacteroidetes bacterium
New,CleanUp,ReferenceOTU260375	0	0	0	0	0	0	0	0	0	0	0	0	0	8.64479e-05	Bacteria; Planctomycetes; Planctomycetacia; Planctomycetales; Planctomycetaceae; uncultured
AB694355,1,1465	0	0	0	0	0	0	0	0	0	0	0	0	0	8.64479e-05	Bacteria; Acidobacteria; Acidobacteria; Subgroup 3; PAUC26f; uncultured bacterium; uncultured bacterium
New,CleanUp,ReferenceOTU1083644	0	0	0	0	0	0	0	0	0	0	4.17322e-05	4.45527e-05	0	0	Bacteria; Proteobacteria; Gammaproteobacteria; Thiotrichales; Piscirickettsiaceae; Marine Methylotrophic Group 3; uncultured gamma proteobacterium
New,CleanUp,ReferenceOTU1136499	0	0	0	0	1.08473e-06	0	0	0	0	0	6.95537e-06	7.82389e-05	0	0	Bacteria; Proteobacteria; Gammaproteobacteria; Order Incertae Sedis; Family Incertae Sedis; Marinicella; uncultured bacterium
New,CleanUp,ReferenceOTU759186	0	0	0	0	0	0	0	0	0	0	0	8.58455e-05	0	0	Unassigned
New,CleanUp,ReferenceOTU857517	0	0	0	0	0	0	0	0	0	0	0	8.58455e-05	0	0	Unassigned
New,CleanUp,ReferenceOTU871023	0	0	0	0	0	0	0	0	0	0	0	8.58455e-05	0	0	Bacteria; Proteobacteria; Gammaproteobacteria
New,CleanUp,ReferenceOTU805653	0	0	0	0	6.5084e-06	0	0	0	0	0	0	1.08665e-06	0	7.8082e-05	Bacteria; Chlamydiae; Chlamydiae; Chlamydiales; Simkaniaceae; Candidatus Rhabdochlamydia
EU772580,1,1247	0	0	0	0	0	0	0	0	0	0	0	0	8.55569e-05	0	Bacteria; Proteobacteria; Gammaproteobacteria; Enterobacteriales; Enterobacteriaceae; Enterobacter; uncultured bacterium
JX048487,1,1409	0	0	0	0	0	0	0	0	0	0	0	0	8.55569e-05	0	Bacteria; Proteobacteria; Gammaproteobacteria; Enterobacteriales; Enterobacteriaceae; Escherichia-Shigella
New,CleanUp,ReferenceOTU553989	0	0	0	0	0	0	0	0	0	0	1.04331e-05	7.4979e-05	0	0	Bacteria; Bacteroidetes; Flavobacteriia; Flavobacteriales; Flavobacteriaceae
New,CleanUp,ReferenceOTU182707	0	0	0	0	7.70161e-05	0	0	0	0	0	0	0	0	8.36593e-06	Bacteria; Proteobacteria; Deltaproteobacteria; Myxococcales; uncultured; uncultured deep-sea bacterium; uncultured deep-sea bacterium
New,CleanUp,ReferenceOTU100318	0	0	0	0	3.79657e-05	0	0	0	0	0	0	0	0	4.74069e-05	Bacteria; Proteobacteria; Gammaproteobacteria; Chromatiales; Chromatiaceae; Nitrosococcus; uncultured bacterium
KC902443,1,1479	0	0	0	0	2.38641e-05	0	0	0	0	0	0	0	0	6.13501e-05	Bacteria; Chlamydiae; Chlamydiae; Chlamydiales; Chlamydiaceae; uncultured Chlamydiales bacterium; uncultured Chlamydiales bacterium
New,CleanUp,ReferenceOTU386632	0	0	0	0	4.33894e-06	0	0	0	0	0	0	0	0	8.08706e-05	Bacteria; Proteobacteria; Gammaproteobacteria; Acidithiobacillales; 9M32; uncultured bacterium; uncultured bacterium
New,CleanUp,ReferenceOTU36477	0	0	0	0	0	0	0	0	0	0	8.52033e-05	0	0	0	Bacteria; Proteobacteria; Gammaproteobacteria; Thiotrichales; Piscirickettsiaceae; uncultured
New,CleanUp,ReferenceOTU125271	0	0	0	0	0	0	0	0	0	0	8.52033e-05	0	0	0	Unassigned
New,CleanUp,ReferenceOTU402512	0	0	0	0	0	0	0	0	0	0	8.52033e-05	0	0	0	Bacteria; Bacteroidetes; Flavobacteriia; Flavobacteriales; Flavobacteriaceae; Lutibacter; uncultured Bacteroidetes bacterium
New,CleanUp,ReferenceOTU578067	0	0	0	0	0	0	0	0	0	0	0	8.47588e-05	0	0	Unassigned
New,CleanUp,ReferenceOTU682175	0	0	0	0	1.08473e-06	0	0	0	0	0	0	0	0	8.36593e-05	Unassigned
New,CleanUp,ReferenceOTU370811	0	0	0	0	0	0	0	0	0	0	8.34645e-05	1.08665e-06	0	0	Bacteria; Bacteroidetes; Flavobacteriia; Flavobacteriales; Flavobacteriaceae
New,CleanUp,ReferenceOTU192993	0	0	0	0	0	0	0	0	0	0	8.34645e-05	1.08665e-06	0	0	Bacteria; Proteobacteria; Epsilonproteobacteria; Campylobacterales; Helicobacteraceae; Sulfurovum; uncultured epsilon proteobacterium
New,CleanUp,ReferenceOTU1132001	0	0	0	0	0	0	0	0	0	0	5.21653e-06	7.93256e-05	0	0	Bacteria; Proteobacteria; Gammaproteobacteria; Thiotrichales; Piscirickettsiaceae; Methylophaga
New,ReferenceOTU2534	0	0	0	0	7.05077e-05	0	0	0	0	0	0	0	0	1.39432e-05	Unassigned
New,CleanUp,ReferenceOTU381903	0	0	0	0	5.09825e-05	0	0	0	0	0	0	0	0	3.34637e-05	Bacteria; Proteobacteria; Alphaproteobacteria; Rickettsiales; LWSR-14
New,CleanUp,ReferenceOTU973098	0	0	0	0	8.1355e-05	0	0	0	0	0	0	0	0	2.78864e-06	Bacteria; Proteobacteria; Deltaproteobacteria; Myxococcales; 0319-6G20; uncultured delta proteobacterium; uncultured delta proteobacterium
New,CleanUp,ReferenceOTU979500	0	0	0	0	5.42367e-06	0	0	0	0	0	1.73884e-05	5.43326e-06	0	5.57728e-05	Bacteria; Bacteroidetes; Cytophagia; Cytophagales; Flammeovirgaceae; uncultured
New,CleanUp,ReferenceOTU722561	0	0	0	0	0	0	0	0	0	0	8.17256e-05	2.1733e-06	0	0	Bacteria; Proteobacteria; Gammaproteobacteria; Methylococcales; Methylococcaceae; uncultured; uncultured bacterium
New,CleanUp,ReferenceOTU249115	0	0	0	0	0	0	0	0	0	0	0	8.36722e-05	0	0	Bacteria; Proteobacteria; Gammaproteobacteria; Order Incertae Sedis; Family Incertae Sedis; Marinicella; uncultured gamma proteobacterium
New,ReferenceOTU2611	0	0	0	0	0	0	0	0	0	0	0	0	0	8.36593e-05	Bacteria; Proteobacteria; Gammaproteobacteria; Oceanospirillales; Alcanivoracaceae; Kangiella; uncultured bacterium
New,CleanUp,ReferenceOTU192355	0	0	0	0	1.08473e-06	0	0	0	0	0	0	0	1.61428e-06	8.08706e-05	Bacteria; Proteobacteria; Deltaproteobacteria; Myxococcales; Sandaracinaceae; uncultured bacterium; uncultured bacterium
New,CleanUp,ReferenceOTU955021	0	0	0	0	0	0	0	0	0	0	8.34645e-05	0	0	0	Bacteria; Bacteroidetes; Flavobacteriia; Flavobacteriales; Flavobacteriaceae; Lutibacter; uncultured bacterium
New,CleanUp,ReferenceOTU154286	0	0	0	0	0	0	0	0	0	0	8.34645e-05	0	0	0	Unassigned
EU734998,1,1519	0	0	0	0	4.55588e-05	0	0	0	0	0	0	0	0	3.76467e-05	Bacteria; Proteobacteria; Deltaproteobacteria; GR-WP33-30; uncultured bacterium; uncultured bacterium; uncultured bacterium
New,CleanUp,ReferenceOTU932003	0	0	0	0	4.12199e-05	0	0	0	0	0	0	0	0	4.18296e-05	Bacteria; Proteobacteria; Gammaproteobacteria; Xanthomonadales; JTB255 marine benthic group
New,CleanUp,ReferenceOTU502455	0	0	0	0	3.2542e-06	0	0	0	0	0	0	0	0	7.94763e-05	Bacteria; Bacteroidetes; Cytophagia; Cytophagales; Flammeovirgaceae; uncultured
New,CleanUp,ReferenceOTU1025100	0	0	0	0	0	0	0	0	0	0	7.82479e-05	4.34661e-06	0	0	Bacteria; Bacteroidetes; Flavobacteriia; Flavobacteriales; Flavobacteriaceae; Aquimarina
New,CleanUp,ReferenceOTU29782	0	0	0	0	0	0	0	0	0	0	0	8.25855e-05	0	0	Unassigned
New,ReferenceOTU2390	0	0	0	0	0	0	0	0	0	0	0	8.25855e-05	0	0	Unassigned
New,CleanUp,ReferenceOTU759915	0	0	0	0	2.82031e-05	0	0	0	0	0	0	0	0	5.43785e-05	Bacteria; Planctomycetes; Phycisphaerae; CCM11a; uncultured bacterium; uncultured bacterium; uncultured bacterium
New,ReferenceOTU2275	0	0	0	0	0	0	0	0	0	0	0	7.60656e-05	6.45712e-06	0	Bacteria; Proteobacteria; Gammaproteobacteria; Order Incertae Sedis; Family Incertae Sedis; Marinicella; uncultured bacterium
New,CleanUp,ReferenceOTU273516	0	0	0	0	0	0	0	0	0	0	0	0	0	8.22649e-05	Bacteria; Proteobacteria; Alphaproteobacteria; Rhodospirillales; AT-s3-44; uncultured bacterium; uncultured bacterium
New,CleanUp,ReferenceOTU887865	0	0	0	0	0	0	0	0	0	0	7.99868e-05	2.1733e-06	0	0	Bacteria; Proteobacteria; Alphaproteobacteria; Rhodobacterales; Rhodobacteraceae; Pacificibacter
New,CleanUp,ReferenceOTU344884	0	0	0	0	7.91856e-05	0	0	0	0	0	0	0	0	2.78864e-06	Bacteria; Planctomycetes; OM190; uncultured bacterium; uncultured bacterium; uncultured bacterium; uncultured bacterium
New,CleanUp,ReferenceOTU1058838	0	0	0	0	7.91856e-05	0	0	0	0	0	0	0	0	2.78864e-06	Bacteria; Bacteroidetes; VC2,1 Bac22; uncultured bacterium; uncultured bacterium; uncultured bacterium; uncultured bacterium
KC682641,1,1460	0	0	0	0	5.96604e-05	0	0	0	0	0	0	0	0	2.23091e-05	Bacteria; Proteobacteria; Alphaproteobacteria; DB1-14; uncultured bacterium; uncultured bacterium; uncultured bacterium
New,CleanUp,ReferenceOTU158930	0	0	0	0	4.01352e-05	0	0	0	0	0	0	0	0	4.18296e-05	Bacteria; Candidate division OD1; uncultured bacterium; uncultured bacterium; uncultured bacterium; uncultured bacterium; uncultured bacterium
New,CleanUp,ReferenceOTU899507	0	0	0	0	1.08473e-06	0	0	0	0	0	0	0	0	8.08706e-05	Bacteria; Bacteroidetes; Sphingobacteriia; Sphingobacteriales; Saprospiraceae; uncultured
New,CleanUp,ReferenceOTU1011626	0	0	0	0	1.6271e-05	0	0	0	0	0	0	0	0	6.55331e-05	Bacteria; Planctomycetes; Planctomycetacia; Planctomycetales; Planctomycetaceae; uncultured; uncultured Planctomycetales bacterium
New,CleanUp,ReferenceOTU946584	0	0	0	0	0	0	0	0	0	0	8.17256e-05	0	0	0	Bacteria; Proteobacteria; Epsilonproteobacteria; Campylobacterales; Helicobacteraceae; Sulfurovum; uncultured bacterium
New,CleanUp,ReferenceOTU161123	0	0	0	0	0	0	0	0	0	0	8.17256e-05	0	0	0	Unassigned
New,CleanUp,ReferenceOTU775979	0	0	0	0	4.12199e-05	0	0	0	0	0	0	0	0	4.04353e-05	Bacteria; Proteobacteria; Gammaproteobacteria; Chromatiales; Chromatiaceae; Nitrosococcus; uncultured bacterium
New,CleanUp,ReferenceOTU1035228	0	0	0	0	0	0	0	0	0	0	7.82479e-05	3.25996e-06	0	0	Bacteria; Proteobacteria; Gammaproteobacteria; Thiotrichales; Piscirickettsiaceae; Thiomicrospira; uncultured gamma proteobacterium
New,CleanUp,ReferenceOTU610057	0	0	0	0	0	0	0	0	0	0	0	8.14989e-05	0	0	Bacteria; TM6; uncultured bacterium; uncultured bacterium; uncultured bacterium; uncultured bacterium; uncultured bacterium
New,CleanUp,ReferenceOTU145705	0	0	0	0	7.59314e-06	0	0	0	0	0	0	0	0	7.3899e-05	Unassigned
New,CleanUp,ReferenceOTU760521	0	0	0	0	1.6271e-05	0	0	0	0	0	0	6.51991e-05	0	0	Bacteria; Verrucomicrobia; Opitutae; Opitutales; Opitutaceae; Diplosphaera; uncultured bacterium
EU491699,1,1462	0	0	0	0	2.27794e-05	0	0	0	0	0	0	0	0	5.85615e-05	Bacteria; Proteobacteria; Gammaproteobacteria; Chromatiales; Ectothiorhodospiraceae; Acidiferrobacter
New,CleanUp,ReferenceOTU277299	0	0	0	0	3.2542e-06	0	0	0	0	0	0	0	0	7.8082e-05	Bacteria; Proteobacteria; Deltaproteobacteria; Myxococcales; Nannocystaceae; Nannocystis; uncultured bacterium
New,CleanUp,ReferenceOTU1125224	0	0	0	0	0	0	0	0	0	0	5.21653e-06	7.60656e-05	0	0	Bacteria; Proteobacteria; Gammaproteobacteria
New,CleanUp,ReferenceOTU891801	0	0	0	0	0	0	0	0	0	0	7.99868e-05	1.08665e-06	0	0	Bacteria; Proteobacteria; Gammaproteobacteria; Thiotrichales; Piscirickettsiaceae; Marine Methylotrophic Group 3; uncultured gamma proteobacterium
New,CleanUp,ReferenceOTU1108224	0	0	0	0	0	0	0	0	0	0	1.73884e-06	7.93256e-05	0	0	Bacteria; Proteobacteria; Gammaproteobacteria; Thiotrichales; Piscirickettsiaceae; endosymbionts; uncultured bacterium
New,CleanUp,ReferenceOTU114580	0	0	0	0	7.59314e-05	0	0	0	0	0	1.73884e-06	3.25996e-06	0	0	Bacteria; Bacteroidetes; Flavobacteriia; Flavobacteriales; Flavobacteriaceae; uncultured
New,CleanUp,ReferenceOTU502313	0	0	0	0	0	0	0	0	0	0	1.56496e-05	6.51991e-05	0	0	Bacteria; Proteobacteria; Gammaproteobacteria
New,CleanUp,ReferenceOTU214525	0	0	0	0	7.37619e-05	0	0	0	0	0	0	0	0	6.9716e-06	Unassigned
New,CleanUp,ReferenceOTU963505	0	0	0	0	5.96604e-05	0	0	0	0	0	0	0	0	2.09148e-05	Bacteria; Proteobacteria; Deltaproteobacteria; Bdellovibrionales; Bacteriovoracaceae; uncultured; uncultured bacterium
New,CleanUp,ReferenceOTU916299	0	0	0	0	0	0	0	0	0	0	7.82479e-05	2.1733e-06	0	0	Unassigned
New,CleanUp,ReferenceOTU794852	0	0	0	0	0	0	0	0	0	0	6.95537e-05	1.08665e-05	0	0	Bacteria; Proteobacteria; Gammaproteobacteria; Thiotrichales; Piscirickettsiaceae; Marine Methylotrophic Group 3
New,CleanUp,ReferenceOTU643129	0	0	0	0	2.16947e-06	0	0	0	0	0	0	7.82389e-05	0	0	Bacteria; Proteobacteria; Gammaproteobacteria; Order Incertae Sedis; Family Incertae Sedis; Marinicella; uncultured gamma proteobacterium
New,CleanUp,ReferenceOTU873163	0	0	0	0	6.07451e-05	0	0	0	0	0	0	0	0	1.95205e-05	Unassigned
FJ497401,1,1460	0	0	0	0	1.19321e-05	0	0	0	0	0	0	0	0	6.83217e-05	Bacteria; Proteobacteria; Zetaproteobacteria; Mariprofundales; Mariprofundaceae; Mariprofundus
New,CleanUp,ReferenceOTU676034	0	0	0	0	1.19321e-05	0	0	0	0	0	0	0	0	6.83217e-05	Bacteria; Proteobacteria; Gammaproteobacteria; Chromatiales; Ectothiorhodospiraceae; Acidiferrobacter; uncultured bacterium
New,CleanUp,ReferenceOTU785624	0	0	0	0	0	0	0	0	0	0	5.21653e-06	7.4979e-05	0	0	Unassigned
New,CleanUp,ReferenceOTU1096797	0	0	0	0	7.59314e-06	0	0	0	0	0	0	0	0	7.25047e-05	Bacteria; Chlamydiae; Chlamydiae; Chlamydiales
New,CleanUp,ReferenceOTU87370	0	0	0	0	0	0	0	0	0	0	7.99868e-05	0	0	0	Bacteria; Proteobacteria; Gammaproteobacteria; Methylococcales; Marine Methylotrophic Group 2; uncultured bacterium; uncultured bacterium
New,CleanUp,ReferenceOTU551480	0	0	0	0	0	0	0	0	0	0	7.99868e-05	0	0	0	Bacteria; Proteobacteria; Epsilonproteobacteria; Campylobacterales; Helicobacteraceae; Sulfurimonas; uncultured bacterium
New,CleanUp,ReferenceOTU731222	0	0	0	0	0	0	0	0	0	0	7.12926e-05	8.69321e-06	0	0	Bacteria; Proteobacteria; Gammaproteobacteria; Methylococcales; Marine Methylotrophic Group 2; uncultured bacterium; uncultured bacterium
GQ261761,1,1467	0	0	0	0	3.2542e-05	0	0	0	0	0	0	0	0	4.74069e-05	Bacteria; Proteobacteria; Deltaproteobacteria; Sh765B-TzT-29; uncultured bacterium; uncultured bacterium; uncultured bacterium
New,CleanUp,ReferenceOTU74327	0	0	0	0	4.77283e-05	0	0	0	0	0	0	0	0	3.20694e-05	Bacteria; Proteobacteria; Gammaproteobacteria
New,ReferenceOTU52	0	0	0	0	5.42367e-06	0	0	0	0	0	0	0	1.61428e-06	7.25047e-05	Bacteria; Proteobacteria; Gammaproteobacteria; Thiotrichales; Thiotrichaceae; uncultured; uncultured gamma proteobacterium
New,CleanUp,ReferenceOTU160949	0	0	0	0	5.85756e-05	0	0	0	0	0	0	0	0	2.09148e-05	Unassigned
New,CleanUp,ReferenceOTU547368	0	0	0	0	0	0	0	0	0	0	0	7.93256e-05	0	0	Bacteria; Proteobacteria; Gammaproteobacteria; Xanthomonadales; JTB255 marine benthic group; uncultured bacterium; uncultured bacterium
New,CleanUp,ReferenceOTU1074982	0	0	0	0	0	0	0	0	0	0	0	7.93256e-05	0	0	Unassigned
EU773922,1,1401	0	0	0	0	0	0	0	0	0	0	0	0	7.90997e-05	0	Bacteria; Proteobacteria; Gammaproteobacteria; Enterobacteriales; Enterobacteriaceae; Enterobacter; uncultured bacterium
New,CleanUp,ReferenceOTU1043048	0	0	0	0	7.48466e-05	0	0	0	0	0	0	0	0	4.18296e-06	Bacteria; Proteobacteria; Deltaproteobacteria; Desulfuromonadales; GR-WP33-58; uncultured bacterium; uncultured bacterium
New,CleanUp,ReferenceOTU97887	0	0	0	0	4.55588e-05	0	0	0	0	0	0	0	0	3.34637e-05	Bacteria; Proteobacteria; Gammaproteobacteria; Chromatiales; Chromatiaceae; Nitrosococcus; uncultured bacterium
New,CleanUp,ReferenceOTU245056	0	0	0	0	0	0	0	0	0	0	7.12926e-05	7.60656e-06	0	0	Bacteria; Bacteroidetes; Cytophagia; Cytophagales; Flammeovirgaceae; Flexithrix
New,CleanUp,ReferenceOTU853193	0	0	0	0	6.61688e-05	0	0	0	0	0	0	0	0	1.25489e-05	Bacteria; Proteobacteria; Gammaproteobacteria; Chromatiales; Ectothiorhodospiraceae; Acidiferrobacter
New,CleanUp,ReferenceOTU1135501	0	0	0	0	0	0	0	0	0	0	7.65091e-05	2.1733e-06	0	0	Bacteria; Proteobacteria; Gammaproteobacteria; Methylococcales
New,CleanUp,ReferenceOTU940408	0	0	0	0	3.2542e-06	0	0	0	0	0	0	0	0	7.52933e-05	Bacteria; Proteobacteria; Gammaproteobacteria; Alteromonadales; Alteromonadaceae; uncultured
New,ReferenceOTU1996	0	0	0	0	0	0	0	0	0	0	7.82479e-05	0	0	0	Bacteria; Proteobacteria; Gammaproteobacteria; Order Incertae Sedis; Family Incertae Sedis; Marinicella; uncultured bacterium
New,CleanUp,ReferenceOTU50391	0	0	0	0	2.38641e-05	0	0	0	0	0	0	0	0	5.43785e-05	Bacteria; Proteobacteria; Gammaproteobacteria; Thiotrichales; Thiotrichaceae; uncultured; uncultured gamma proteobacterium
New,CleanUp,ReferenceOTU367661	0	0	0	0	0	0	0	0	0	0	0	7.82389e-05	0	0	Bacteria; Proteobacteria; Gammaproteobacteria; Order Incertae Sedis; Family Incertae Sedis; Marinicella; uncultured gamma proteobacterium
New,ReferenceOTU2195	0	0	0	0	0	0	0	0	0	0	0	7.82389e-05	0	0	Bacteria; Proteobacteria; Gammaproteobacteria; Order Incertae Sedis; Family Incertae Sedis; Marinicella; uncultured bacterium
New,CleanUp,ReferenceOTU88529	0	0	0	0	0	0	0	0	0	0	0	0	0	7.8082e-05	Bacteria; Proteobacteria; Gammaproteobacteria; Gammaproteobacteria Incertae Sedis; Unknown Family; Thiohalophilus; uncultured gamma proteobacterium
New,CleanUp,ReferenceOTU467152	0	0	0	0	0	0	0	0	0	0	7.47703e-05	3.25996e-06	0	0	Bacteria; Bacteroidetes; Flavobacteriia; Flavobacteriales; Flavobacteriaceae; uncultured Bacteroidetes bacterium; uncultured Bacteroidetes bacterium
New,CleanUp,ReferenceOTU299201	0	0	0	0	2.06099e-05	0	0	0	0	0	0	0	1.61428e-06	5.57728e-05	Bacteria; Proteobacteria; Gammaproteobacteria; Thiotrichales; Thiotrichaceae; uncultured; uncultured gamma proteobacterium
New,CleanUp,ReferenceOTU1062569	0	0	0	0	6.9423e-05	0	0	0	0	0	0	0	0	8.36593e-06	Bacteria; Proteobacteria; Gammaproteobacteria; Chromatiales; Chromatiaceae; Nitrosococcus; uncultured bacterium
New,CleanUp,ReferenceOTU857434	0	0	0	0	1.08473e-06	0	0	0	0	0	0	0	0	7.66877e-05	Bacteria; Proteobacteria; Alphaproteobacteria; Rhodospirillales; Rhodospirillaceae; uncultured; uncultured alpha proteobacterium
New,CleanUp,ReferenceOTU642782	0	0	0	0	6.5084e-05	0	0	0	0	0	0	0	0	1.25489e-05	Bacteria; Bacteroidetes; VC2,1 Bac22; uncultured bacterium; uncultured bacterium; uncultured bacterium; uncultured bacterium
New,ReferenceOTU703	0	0	0	0	0	0	0	0	0	0	5.91207e-05	1.84731e-05	0	0	Unassigned
EF092236,1,1377	0	0	0	0	6.61688e-05	0	0	0	0	0	0	4.34661e-06	0	6.9716e-06	Bacteria; Proteobacteria; Alphaproteobacteria; DB1-14; uncultured bacterium; uncultured bacterium; uncultured bacterium
New,ReferenceOTU1013	0	0	0	0	7.05077e-05	0	0	0	0	0	0	1.08665e-06	1.61428e-06	4.18296e-06	Bacteria; Bacteroidetes; VC2,1 Bac22; uncultured bacterium; uncultured bacterium; uncultured bacterium; uncultured bacterium
New,CleanUp,ReferenceOTU626137	0	0	0	0	0	0	0	0	0	0	3.47769e-06	7.38923e-05	0	0	Bacteria; Proteobacteria; Gammaproteobacteria; Thiotrichales; Piscirickettsiaceae; endosymbionts; uncultured bacterium
New,CleanUp,ReferenceOTU994819	0	0	0	0	7.59314e-05	0	0	0	0	0	0	0	0	1.39432e-06	Bacteria; Proteobacteria; Deltaproteobacteria; Sh765B-TzT-29
New,CleanUp,ReferenceOTU919807	0	0	0	0	6.61688e-05	0	0	0	0	0	0	0	0	1.11546e-05	Bacteria; Bacteroidetes; Flavobacteriia; Flavobacteriales; Flavobacteriaceae; uncultured; uncultured bacterium
New,CleanUp,ReferenceOTU579792	0	0	0	0	6.5084e-06	0	0	0	0	0	0	1.08665e-06	0	6.9716e-05	Bacteria; Proteobacteria; Gammaproteobacteria; Thiotrichales; Thiotrichaceae; uncultured; uncultured gamma proteobacterium
DQ925901,1,1423	0	0	0	0	0	0	0	0	0	0	0	7.71523e-05	0	0	Bacteria; Planctomycetes; OM190; uncultured bacterium; uncultured bacterium; uncultured bacterium; uncultured bacterium
New,CleanUp,ReferenceOTU139363	0	0	0	0	0	0	0	0	0	0	0	7.71523e-05	0	0	Unassigned
New,CleanUp,ReferenceOTU545402	0	0	0	0	0	0	0	0	0	0	0	7.71523e-05	0	0	Bacteria; Proteobacteria; Gammaproteobacteria; Order Incertae Sedis; Family Incertae Sedis; Marinicella; uncultured gamma proteobacterium
New,CleanUp,ReferenceOTU1020084	0	0	0	0	5.3152e-05	0	0	0	0	0	0	0	0	2.37035e-05	Bacteria; Planctomycetes; Phycisphaerae; Phycisphaerales; Phycisphaeraceae; Phycisphaera; uncultured bacterium
New,CleanUp,ReferenceOTU569786	0	0	0	0	0	0	0	0	0	0	4.52099e-05	3.15129e-05	0	0	Bacteria; Proteobacteria; Gammaproteobacteria; Thiotrichales; Piscirickettsiaceae; uncultured; methylotroph-related bacterial endosymbiont of Bathymodiolus heckerae
New,CleanUp,ReferenceOTU246614	0	0	0	0	1.95252e-05	0	0	0	0	0	0	0	0	5.71672e-05	Bacteria; Bacteroidetes; Flavobacteriia; Flavobacteriales; Flavobacteriaceae
New,CleanUp,ReferenceOTU133723	0	0	0	0	0	0	0	0	0	0	0	0	0	7.66877e-05	Bacteria; Proteobacteria; Gammaproteobacteria; Chromatiales; Chromatiaceae; Nitrosococcus; uncultured gamma proteobacterium
New,CleanUp,ReferenceOTU296638	0	0	0	0	0	0	0	0	0	0	0	0	0	7.66877e-05	Bacteria; Chlamydiae; Chlamydiae; Chlamydiales; Simkaniaceae; uncultured; uncultured Chlamydia sp,
New,CleanUp,ReferenceOTU1115874	0	0	0	0	0	0	0	0	0	0	0	0	0	7.66877e-05	Bacteria; Proteobacteria; Alphaproteobacteria; Rhodospirillales; Rhodospirillaceae; uncultured; uncultured bacterium
New,CleanUp,ReferenceOTU892061	0	0	0	0	2.38641e-05	0	0	0	0	0	0	1.08665e-05	0	4.18296e-05	Unassigned
New,CleanUp,ReferenceOTU1035635	0	0	0	0	7.37619e-05	0	0	0	0	0	0	0	0	2.78864e-06	Bacteria; Candidate division OD1; uncultured bacterium; uncultured bacterium; uncultured bacterium; uncultured bacterium; uncultured bacterium
New,CleanUp,ReferenceOTU167269	0	0	0	0	3.47115e-05	0	0	0	0	0	0	0	0	4.18296e-05	Bacteria; Proteobacteria; Gammaproteobacteria; Chromatiales; Chromatiaceae; Nitrosococcus; uncultured bacterium
New,CleanUp,ReferenceOTU351832	0	0	0	0	0	0	0	0	0	0	6.95537e-06	6.95457e-05	0	0	Bacteria; Proteobacteria; Epsilonproteobacteria; Campylobacterales; Helicobacteraceae; Sulfurimonas
New,CleanUp,ReferenceOTU350697	0	0	0	0	1.08473e-06	0	0	0	0	0	3.47769e-06	7.1719e-05	0	0	Bacteria; Bacteroidetes; Flavobacteriia; Flavobacteriales; Flavobacteriaceae; Lutibacter; uncultured Bacteroidetes bacterium
New,CleanUp,ReferenceOTU330565	0	0	0	0	5.20672e-05	0	0	0	0	0	0	1.30398e-05	0	1.11546e-05	Unassigned
New,ReferenceOTU654	0	0	0	0	1.6271e-05	0	0	0	0	0	0	0	0	5.99558e-05	Bacteria; Bacteroidetes; Flavobacteriia; Flavobacteriales; Flavobacteriaceae; Maritimimonas; uncultured bacterium
New,CleanUp,ReferenceOTU50488	0	0	0	0	6.07451e-05	0	0	0	0	0	0	0	0	1.53375e-05	Bacteria; Proteobacteria; Gammaproteobacteria; Xanthomonadales; JTB255 marine benthic group
New,CleanUp,ReferenceOTU684745	0	0	0	0	2.16947e-06	0	0	0	0	0	0	7.38923e-05	0	0	Bacteria; Bacteroidetes; Flavobacteriia; Flavobacteriales; Flavobacteriaceae; uncultured; uncultured bacterium
New,ReferenceOTU1851	0	0	0	0	0	0	0	0	0	0	7.47703e-05	1.08665e-06	0	0	Bacteria; Bacteroidetes; Flavobacteriia; Flavobacteriales; Flavobacteriaceae; uncultured
New,ReferenceOTU1580	0	0	0	0	3.2542e-06	0	0	0	0	0	0	0	0	7.25047e-05	Bacteria; Proteobacteria; Gammaproteobacteria; Gammaproteobacteria Incertae Sedis; Unknown Family; Thiohalophilus; uncultured gamma proteobacterium
New,CleanUp,ReferenceOTU449231	0	0	0	0	6.72535e-05	0	0	0	0	0	0	0	0	8.36593e-06	Bacteria; Planctomycetes; OM190; uncultured bacterium; uncultured bacterium; uncultured bacterium; uncultured bacterium
New,CleanUp,ReferenceOTU24362	0	0	0	0	0	0	0	0	0	0	5.91207e-05	1.62998e-05	0	0	Bacteria; Bacteroidetes; Flavobacteriia; Flavobacteriales; Flavobacteriaceae; Lutibacter; uncultured Bacteroidetes bacterium
New,CleanUp,ReferenceOTU232493	0	0	0	0	0	0	0	0	0	0	6.95537e-06	6.84591e-05	0	0	Bacteria; Proteobacteria; Gammaproteobacteria; Xanthomonadales; JTB255 marine benthic group
New,CleanUp,ReferenceOTU659964	0	0	0	0	0	0	0	0	0	0	0	0	0	7.52933e-05	Bacteria; Proteobacteria; Gammaproteobacteria; Oceanospirillales; Alcanivoracaceae; Kangiella; uncultured bacterium
New,CleanUp,ReferenceOTU354097	0	0	0	0	6.9423e-05	0	0	0	0	0	0	0	1.61428e-06	4.18296e-06	Bacteria; Proteobacteria; TA18; uncultured bacterium; uncultured bacterium; uncultured bacterium; uncultured bacterium
New,CleanUp,ReferenceOTU322054	0	0	0	0	0	0	0	0	0	0	7.30314e-05	2.1733e-06	0	0	Unassigned
New,CleanUp,ReferenceOTU15089	0	0	0	0	0	0	0	0	0	0	4.69488e-05	2.82529e-05	0	0	Bacteria; Proteobacteria; Gammaproteobacteria; Methylococcales; Marine Methylotrophic Group 2; uncultured bacterium; uncultured bacterium
New,CleanUp,ReferenceOTU695435	0	0	0	0	4.66436e-05	0	0	0	0	0	0	1.30398e-05	0	1.53375e-05	Bacteria; Bacteroidetes; VC2,1 Bac22; uncultured bacterium; uncultured bacterium; uncultured bacterium; uncultured bacterium
New,CleanUp,ReferenceOTU582907	0	0	0	0	0	0	0	0	0	0	0	7.4979e-05	0	0	Bacteria; Proteobacteria; Gammaproteobacteria; Order Incertae Sedis; Family Incertae Sedis; Marinicella
New,CleanUp,ReferenceOTU951874	0	0	0	0	7.59314e-06	0	0	0	0	0	0	6.73724e-05	0	0	Bacteria; Actinobacteria; Acidimicrobiia; Acidimicrobiales; Iamiaceae; Iamia
New,CleanUp,ReferenceOTU809386	0	0	0	0	2.60336e-05	0	0	0	0	0	0	0	0	4.88012e-05	Bacteria; Bacteroidetes; Flavobacteriia; Flavobacteriales; Flavobacteriaceae; uncultured
FN553481,1,1542	0	0	0	0	6.5084e-06	0	0	0	0	0	0	0	0	6.83217e-05	Bacteria; Proteobacteria; Gammaproteobacteria; E01-9C-26 marine group
New,CleanUp,ReferenceOTU999127	0	0	0	0	0	0	0	0	0	0	7.47703e-05	0	0	0	Bacteria; Proteobacteria; Gammaproteobacteria; Thiotrichales; Piscirickettsiaceae; Cycloclasticus
New,ReferenceOTU600	0	0	0	0	0	0	0	0	0	0	7.47703e-05	0	0	0	Bacteria; Bacteroidetes; Flavobacteriia; Flavobacteriales; Flavobacteriaceae; Lutibacter; uncultured bacterium
New,CleanUp,ReferenceOTU249412	0	0	0	0	0	0	0	0	0	0	7.47703e-05	0	0	0	Bacteria; Bacteroidetes; Flavobacteriia; Flavobacteriales; Flavobacteriaceae; Tenacibaculum
New,CleanUp,ReferenceOTU97815	0	0	0	0	0	0	0	0	0	0	7.47703e-05	0	0	0	Bacteria; Proteobacteria; Epsilonproteobacteria; Campylobacterales; Helicobacteraceae; Sulfurimonas; uncultured bacterium
New,CleanUp,ReferenceOTU54950	0	0	0	0	0	0	0	0	0	0	7.47703e-05	0	0	0	Bacteria; Proteobacteria; Gammaproteobacteria; Methylococcales; Marine Methylotrophic Group 2; uncultured bacterium; uncultured bacterium
New,ReferenceOTU1976	0	0	0	0	2.16947e-05	0	0	0	0	0	0	0	0	5.29842e-05	Bacteria; Proteobacteria; Gammaproteobacteria; Oceanospirillales; Alcanivoracaceae; Kangiella; uncultured bacterium
New,CleanUp,ReferenceOTU336679	0	0	0	0	0	0	0	0	0	0	7.12926e-05	3.25996e-06	0	0	Bacteria; Proteobacteria; Gammaproteobacteria; Thiotrichales; Piscirickettsiaceae; Thiomicrospira; uncultured bacterium
New,ReferenceOTU1891	0	0	0	0	4.12199e-05	0	0	0	0	0	0	1.08665e-06	0	3.20694e-05	Bacteria; Planctomycetes; Planctomycetacia; Planctomycetales; Planctomycetaceae; Bythopirellula; uncultured bacterium
HQ640505,1,1351	0	0	0	0	0	0	0	0	0	0	0	0	7.42569e-05	0	Bacteria; Firmicutes; Clostridia; Clostridiales; Clostridiaceae 1; Clostridium sensu stricto 13
New,CleanUp,ReferenceOTU905350	0	0	0	0	4.33894e-06	0	0	0	0	0	0	0	0	6.9716e-05	Bacteria; Proteobacteria; Gammaproteobacteria; Thiotrichales; Thiotrichaceae; uncultured; uncultured gamma proteobacterium
New,CleanUp,ReferenceOTU947727	0	0	0	0	9.76261e-06	0	0	0	0	0	0	0	0	6.41388e-05	Bacteria; Proteobacteria; Gammaproteobacteria
New,CleanUp,ReferenceOTU949720	0	0	0	0	0	0	0	0	0	0	0	7.38923e-05	0	0	Bacteria; Proteobacteria; Gammaproteobacteria; Thiotrichales; Piscirickettsiaceae; endosymbionts; uncultured bacterium
New,CleanUp,ReferenceOTU222005	0	0	0	0	0	0	0	0	0	0	0	7.38923e-05	0	0	Bacteria; Proteobacteria; Gammaproteobacteria; Thiotrichales; Piscirickettsiaceae; Cycloclasticus; uncultured bacterium
New,CleanUp,ReferenceOTU326344	0	0	0	0	0	0	0	0	0	0	0	7.38923e-05	0	0	Bacteria; Proteobacteria; Deltaproteobacteria; Desulfobacterales; Desulfobulbaceae; Desulfobulbus; uncultured bacterium
New,CleanUp,ReferenceOTU318178	0	0	0	0	0	0	0	0	0	0	0	7.38923e-05	0	0	Bacteria; Proteobacteria; Gammaproteobacteria
New,CleanUp,ReferenceOTU1010811	0	0	0	0	5.42367e-06	0	0	0	0	0	0	0	0	6.83217e-05	Bacteria; Chloroflexi; Anaerolineae; Anaerolineales; Anaerolineaceae; uncultured; uncultured bacterium
New,CleanUp,ReferenceOTU689828	0	0	0	0	5.53214e-05	0	0	0	0	0	0	0	0	1.81262e-05	Bacteria; Proteobacteria; Deltaproteobacteria; Bdellovibrionales; Bacteriovoracaceae; uncultured; uncultured bacterium
EU491574,1,1397	0	0	0	0	4.55588e-05	0	0	0	0	0	0	0	0	2.78864e-05	Bacteria; Actinobacteria; Acidimicrobiia; Acidimicrobiales; Sva0996 marine group; uncultured bacterium; uncultured bacterium
New,CleanUp,ReferenceOTU99570	0	0	0	0	5.20672e-05	0	0	0	0	0	0	4.34661e-06	0	1.67319e-05	Bacteria; Proteobacteria; Gammaproteobacteria; Xanthomonadales; JTB255 marine benthic group; uncultured bacterium; uncultured bacterium
New,CleanUp,ReferenceOTU216247	0	0	0	0	7.59314e-06	0	0	0	0	0	0	0	0	6.55331e-05	Bacteria; Planctomycetes; Phycisphaerae; CCM11a; uncultured bacterium; uncultured bacterium; uncultured bacterium
New,CleanUp,ReferenceOTU185466	0	0	0	0	1.41015e-05	0	0	0	0	0	0	4.78127e-05	0	1.11546e-05	Bacteria; Bacteroidetes; Cytophagia; Cytophagales; Flammeovirgaceae; uncultured; uncultured bacterium
New,CleanUp,ReferenceOTU635405	0	0	0	0	0	0	0	0	0	0	7.30314e-05	0	0	0	Bacteria; Bacteroidetes; Cytophagia; Cytophagales; Flammeovirgaceae; uncultured; uncultured bacterium
New,CleanUp,ReferenceOTU920721	0	0	0	0	0	0	0	0	0	0	0	7.28057e-05	0	0	Bacteria; Proteobacteria; Gammaproteobacteria; Xanthomonadales; JTB255 marine benthic group
New,CleanUp,ReferenceOTU588914	0	0	0	0	6.29146e-05	0	0	0	0	0	0	0	0	9.76025e-06	Bacteria; Bacteroidetes; Sphingobacteriia; Sphingobacteriales; Saprospiraceae; uncultured; uncultured bacterium
New,CleanUp,ReferenceOTU458635	0	0	0	0	5.3152e-05	0	0	0	0	0	0	0	0	1.95205e-05	Bacteria; Planctomycetes; OM190; uncultured bacterium; uncultured bacterium; uncultured bacterium; uncultured bacterium
New,CleanUp,ReferenceOTU467643	0	0	0	0	3.36268e-05	0	0	0	0	0	0	0	0	3.9041e-05	Bacteria; Planctomycetes; Planctomycetacia; Planctomycetales; Planctomycetaceae; Pir4 lineage; uncultured bacterium
New,CleanUp,ReferenceOTU377425	0	0	0	0	0	0	0	0	0	0	4.86876e-05	2.39063e-05	0	0	Unassigned
New,CleanUp,ReferenceOTU539634	0	0	0	0	5.74909e-05	0	0	0	0	0	0	1.08665e-06	0	1.39432e-05	Unassigned
New,CleanUp,ReferenceOTU584727	0	0	0	0	0	0	0	0	0	0	0	0	0	7.25047e-05	Bacteria; Proteobacteria; Deltaproteobacteria; Myxococcales; Sandaracinaceae; Sandaracinus; uncultured bacterium
New,CleanUp,ReferenceOTU1048373	0	0	0	0	0	0	0	0	0	0	0	0	0	7.25047e-05	Bacteria; Proteobacteria; Deltaproteobacteria; Sh765B-TzT-29; uncultured delta proteobacterium; uncultured delta proteobacterium; uncultured delta proteobacterium
New,CleanUp,ReferenceOTU594410	0	0	0	0	0	0	0	0	0	0	0	0	7.10283e-05	1.39432e-06	Bacteria; Proteobacteria; Alphaproteobacteria; Rhizobiales; Rhizobiaceae; Rhizobium; Rhizobium etli
New,CleanUp,ReferenceOTU392535	0	0	0	0	5.42367e-06	0	0	0	0	0	0	0	0	6.69274e-05	Bacteria; Proteobacteria; Alphaproteobacteria; Rhodospirillales; Rhodospirillaceae; uncultured; uncultured bacterium
New,CleanUp,ReferenceOTU570770	0	0	0	0	5.42367e-06	0	0	0	0	0	0	0	0	6.69274e-05	Bacteria; Planctomycetes; Planctomycetacia; Planctomycetales; Planctomycetaceae; Rhodopirellula
New,CleanUp,ReferenceOTU747024	0	0	0	0	1.08473e-06	0	0	0	0	0	0	0	0	7.11104e-05	Unassigned
New,CleanUp,ReferenceOTU209970	0	0	0	0	0	0	0	0	0	0	6.78149e-05	4.34661e-06	0	0	Bacteria; Proteobacteria; Gammaproteobacteria; Methylococcales; Marine Methylotrophic Group 2; uncultured bacterium; uncultured bacterium
New,CleanUp,ReferenceOTU825332	0	0	0	0	5.53214e-05	0	0	0	0	0	0	0	0	1.67319e-05	Bacteria; Proteobacteria; Deltaproteobacteria; Sh765B-TzT-29; uncultured bacterium; uncultured bacterium; uncultured bacterium
New,ReferenceOTU2183	0	0	0	0	4.33894e-06	0	0	0	0	0	0	6.62858e-05	0	1.39432e-06	Bacteria; Proteobacteria; Gammaproteobacteria
New,CleanUp,ReferenceOTU1110625	0	0	0	0	5.09825e-05	0	0	0	0	0	0	0	0	2.09148e-05	Bacteria; Proteobacteria; Gammaproteobacteria; Gammaproteobacteria Incertae Sedis; Unknown Family; Arenicella; uncultured bacterium
New,CleanUp,ReferenceOTU878238	0	0	0	0	2.16947e-06	0	0	0	0	0	0	0	0	6.9716e-05	Bacteria; Deferribacteres; Deferribacteres; Deferribacterales; Deferribacterales Incertae Sedis; Caldithrix; unidentified bacterium wb1_H02
New,CleanUp,ReferenceOTU126234	0	0	0	0	3.2542e-06	0	0	0	0	0	5.21653e-06	8.69321e-06	0	5.43785e-05	Bacteria; Proteobacteria; Alphaproteobacteria; Rhodospirillales; Rhodospirillaceae; uncultured; uncultured bacterium
FJ717233,1,1530	0	0	0	0	6.83382e-05	0	0	0	0	0	1.73884e-06	0	0	1.39432e-06	Bacteria; Proteobacteria; Gammaproteobacteria; Alteromonadales; Alteromonadaceae; OM60(NOR5) clade; uncultured bacterium
New,CleanUp,ReferenceOTU1131522	0	0	0	0	1.6271e-05	0	0	0	0	0	0	2.1733e-06	0	5.29842e-05	Unassigned
New,CleanUp,ReferenceOTU807857	0	0	0	0	1.6271e-05	0	0	0	0	0	0	7.60656e-06	0	4.74069e-05	Bacteria; Proteobacteria; Gammaproteobacteria; Oceanospirillales; Alcanivoracaceae; Kangiella; uncultured bacterium
New,CleanUp,ReferenceOTU452850	0	0	0	0	5.3152e-05	0	0	0	0	0	0	0	0	1.81262e-05	Bacteria; Proteobacteria; Gammaproteobacteria
New,CleanUp,ReferenceOTU343453	0	0	0	0	7.59314e-06	0	0	0	0	0	1.04331e-05	5.32459e-05	0	0	Bacteria; Bacteroidetes; Flavobacteriia; Flavobacteriales; Flavobacteriaceae
New,CleanUp,ReferenceOTU362848	0	0	0	0	0	0	0	0	0	0	0	2.93396e-05	0	4.18296e-05	Bacteria; Verrucomicrobia; Opitutae; vadinHA64; uncultured Verrucomicrobia bacterium; uncultured Verrucomicrobia bacterium; uncultured Verrucomicrobia bacterium
New,CleanUp,ReferenceOTU654590	0	0	0	0	1.95252e-05	0	0	0	0	0	0	0	0	5.15899e-05	Unassigned
New,CleanUp,ReferenceOTU540449	0	0	0	0	9.76261e-06	0	0	0	0	0	0	0	0	6.13501e-05	Bacteria; Proteobacteria; Gammaproteobacteria; Chromatiales; Chromatiaceae; Nitrosococcus; uncultured bacterium
New,CleanUp,ReferenceOTU406876	0	0	0	0	0	0	0	0	0	0	0	0	0	7.11104e-05	Bacteria; Proteobacteria; Gammaproteobacteria
New,CleanUp,ReferenceOTU385023	0	0	0	0	6.39993e-05	0	0	0	0	0	0	0	0	6.9716e-06	Bacteria; Proteobacteria; Gammaproteobacteria; Chromatiales; Chromatiaceae; Nitrosococcus; uncultured bacterium
New,CleanUp,ReferenceOTU369144	0	0	0	0	5.42367e-05	0	0	0	0	0	0	0	0	1.67319e-05	Bacteria; Proteobacteria; Gammaproteobacteria; Acidithiobacillales; 9M32; uncultured bacterium; uncultured bacterium
New,CleanUp,ReferenceOTU613593	0	0	0	0	1.51863e-05	0	0	0	0	0	0	0	0	5.57728e-05	Bacteria; Bacteroidetes; VC2,1 Bac22; uncultured bacterium; uncultured bacterium; uncultured bacterium; uncultured bacterium
New,CleanUp,ReferenceOTU304955	0	0	0	0	6.83382e-05	0	0	0	0	0	0	1.08665e-06	0	1.39432e-06	Unassigned
New,CleanUp,ReferenceOTU1037618	0	0	0	0	1.08473e-05	0	0	0	0	0	0	0	0	5.99558e-05	Bacteria; Bacteroidetes; Sphingobacteriia; Sphingobacteriales; Saprospiraceae; uncultured; uncultured bacterium
New,CleanUp,ReferenceOTU103702	0	0	0	0	6.5084e-05	0	0	0	0	0	0	0	0	5.57728e-06	Unassigned
New,CleanUp,ReferenceOTU1073748	0	0	0	0	0	0	0	0	0	0	0	7.06324e-05	0	0	Bacteria; Proteobacteria; Gammaproteobacteria
New,CleanUp,ReferenceOTU651885	0	0	0	0	0	0	0	0	0	0	0	7.06324e-05	0	0	Bacteria; Proteobacteria
New,CleanUp,ReferenceOTU1071082	0	0	0	0	2.16947e-06	0	0	0	0	0	0	0	0	6.83217e-05	Bacteria; Planctomycetes; Planctomycetacia; Planctomycetales; Planctomycetaceae; uncultured
New,CleanUp,ReferenceOTU1007828	0	0	0	0	0	0	0	0	0	0	2.2605e-05	4.78127e-05	0	0	Bacteria; Proteobacteria; Deltaproteobacteria; Bdellovibrionales; Bdellovibrionaceae; Bdellovibrio; uncultured organism
New,CleanUp,ReferenceOTU250281	0	0	0	0	5.09825e-05	0	0	0	0	0	0	1.08665e-06	0	1.81262e-05	Bacteria; Proteobacteria; Deltaproteobacteria; Bdellovibrionales; Bacteriovoracaceae; uncultured; uncultured bacterium
New,CleanUp,ReferenceOTU582746	0	0	0	0	3.2542e-06	0	0	0	0	0	0	0	0	6.69274e-05	Bacteria; Candidate division OD1; uncultured bacterium; uncultured bacterium; uncultured bacterium; uncultured bacterium; uncultured bacterium
New,CleanUp,ReferenceOTU336974	0	0	0	0	0	0	0	0	0	0	6.43372e-05	5.43326e-06	0	0	Bacteria; Proteobacteria; Gammaproteobacteria
New,CleanUp,ReferenceOTU804060	0	0	0	0	0	0	0	0	0	0	3.47769e-06	6.62858e-05	0	0	Bacteria; Proteobacteria; Gammaproteobacteria; Xanthomonadales; JTB255 marine benthic group
New,CleanUp,ReferenceOTU108332	0	0	0	0	6.83382e-05	0	0	0	0	0	0	0	0	1.39432e-06	Bacteria; Proteobacteria; Gammaproteobacteria; Thiotrichales; Piscirickettsiaceae; uncultured; uncultured bacterium
New,CleanUp,ReferenceOTU142094	0	0	0	0	0	0	0	0	0	0	0	0	0	6.9716e-05	Bacteria; Proteobacteria; Gammaproteobacteria
New,CleanUp,ReferenceOTU930680	0	0	0	0	0	0	0	0	0	0	0	0	0	6.9716e-05	Bacteria; Proteobacteria; Deltaproteobacteria; Desulfobacterales; Nitrospinaceae; Nitrospina; uncultured bacterium
New,CleanUp,ReferenceOTU932413	0	0	0	0	0	0	0	0	0	0	0	0	0	6.9716e-05	Bacteria; Chlamydiae; Chlamydiae; Chlamydiales; cvE6; uncultured bacterium; uncultured bacterium
New,CleanUp,ReferenceOTU975608	0	0	0	0	0	0	0	0	0	0	6.95537e-05	0	0	0	Unassigned
New,CleanUp,ReferenceOTU458803	0	0	0	0	0	0	0	0	0	0	6.95537e-05	0	0	0	Bacteria; Proteobacteria; Epsilonproteobacteria; R103-B63; uncultured bacterium; uncultured bacterium; uncultured bacterium
New,CleanUp,ReferenceOTU1074728	0	0	0	0	0	0	0	0	0	0	6.95537e-05	0	0	0	Bacteria; Proteobacteria; Gammaproteobacteria; Thiotrichales; Thiotrichaceae; uncultured; uncultured bacterium
New,CleanUp,ReferenceOTU902271	0	0	0	0	0	0	0	0	0	0	6.95537e-05	0	0	0	Bacteria; Bacteroidetes; Flavobacteriia; Flavobacteriales; Flavobacteriaceae; Aquimarina
New,CleanUp,ReferenceOTU381143	0	0	0	0	0	0	0	0	0	0	6.95537e-05	0	0	0	Bacteria; Proteobacteria; Gammaproteobacteria; Methylococcales; Marine Methylotrophic Group 2; uncultured bacterium; uncultured bacterium
New,CleanUp,ReferenceOTU851000	0	0	0	0	0	0	0	0	0	0	6.95537e-05	0	0	0	Bacteria; Bacteroidetes; Flavobacteriia; Flavobacteriales; Schleiferiaceae; Schleiferia
New,CleanUp,ReferenceOTU143626	0	0	0	0	0	0	0	0	0	0	0	6.95457e-05	0	0	Unassigned
New,CleanUp,ReferenceOTU171898	0	0	0	0	0	0	0	0	0	0	0	6.95457e-05	0	0	Bacteria; Proteobacteria; Gammaproteobacteria; Chromatiales; Ectothiorhodospiraceae; Acidiferrobacter
New,CleanUp,ReferenceOTU291494	0	0	0	0	0	0	0	0	0	0	0	6.95457e-05	0	0	Bacteria; Proteobacteria; Gammaproteobacteria; Thiotrichales; Piscirickettsiaceae; Thiomicrospira; uncultured bacterium
New,CleanUp,ReferenceOTU1016867	0	0	0	0	6.5084e-05	0	0	0	0	0	0	4.34661e-06	0	0	Bacteria; Proteobacteria; Alphaproteobacteria; Rickettsiales; SM2D12; uncultured bacterium; uncultured bacterium
HM293557,1,1346	0	0	0	0	0	0	0	0	0	0	0	0	6.94141e-05	0	Bacteria; Actinobacteria; Actinobacteria; Propionibacteriales; Propionibacteriaceae; Propionibacterium
EU778444,1,1401	0	0	0	0	0	0	0	0	0	0	0	0	6.94141e-05	0	Bacteria; Proteobacteria; Gammaproteobacteria; Enterobacteriales; Enterobacteriaceae; Escherichia-Shigella; Escherichia coli
New,CleanUp,ReferenceOTU244295	0	0	0	0	5.42367e-05	0	0	0	0	0	0	1.08665e-06	0	1.39432e-05	Bacteria; Bacteroidetes; VC2,1 Bac22; uncultured bacterium; uncultured bacterium; uncultured bacterium; uncultured bacterium
New,ReferenceOTU367	0	0	0	0	0	0	0	0	0	0	4.52099e-05	2.39063e-05	0	0	Bacteria; Proteobacteria; Gammaproteobacteria; Methylococcales; Marine Methylotrophic Group 2; uncultured bacterium; uncultured bacterium
New,CleanUp,ReferenceOTU294025	0	0	0	0	6.07451e-05	0	0	0	0	0	0	0	0	8.36593e-06	Unassigned
New,CleanUp,ReferenceOTU422116	0	0	0	0	2.16947e-06	0	0	0	0	0	1.91273e-05	4.78127e-05	0	0	Bacteria; Proteobacteria; Alphaproteobacteria; Rhodobacterales; Rhodobacteraceae; Dinoroseobacter; uncultured bacterium
New,CleanUp,ReferenceOTU842929	0	0	0	0	4.12199e-05	0	0	0	0	0	0	0	0	2.78864e-05	Unassigned
New,CleanUp,ReferenceOTU154533	0	0	0	0	5.42367e-05	0	0	0	0	0	0	2.1733e-06	0	1.25489e-05	Bacteria; Bacteroidetes; Flavobacteriia; Flavobacteriales; Flavobacteriaceae; uncultured
New,CleanUp,ReferenceOTU475233	0	0	0	0	6.61688e-05	0	0	0	0	0	0	0	0	2.78864e-06	Bacteria; Proteobacteria; Gammaproteobacteria; Thiotrichales; Piscirickettsiaceae; uncultured; uncultured bacterium
GU291327,1,1442	0	0	0	0	7.59314e-06	0	0	0	0	0	0	0	0	6.13501e-05	Bacteria; Proteobacteria; Alphaproteobacteria; Rhodobacterales; Rhodobacteraceae; uncultured; uncultured bacterium
New,CleanUp,ReferenceOTU75144	0	0	0	0	0	0	0	0	0	0	5.91207e-05	9.77987e-06	0	0	Unassigned
New,CleanUp,ReferenceOTU1046532	0	0	0	0	2.16947e-06	0	0	0	0	0	6.95537e-06	5.97658e-05	0	0	Unassigned
New,CleanUp,ReferenceOTU73539	0	0	0	0	6.18298e-05	0	0	0	0	0	0	0	0	6.9716e-06	Bacteria; Proteobacteria; Gammaproteobacteria; Chromatiales; Chromatiaceae; Nitrosococcus; uncultured bacterium
JX983922,1,1279	0	0	0	0	4.23046e-05	0	0	0	0	0	0	0	0	2.64921e-05	Bacteria; Planctomycetes; Planctomycetacia; Planctomycetales; Planctomycetaceae; Planctomyces; uncultured bacterium
New,CleanUp,ReferenceOTU93401	0	0	0	0	1.30168e-05	0	0	0	0	0	0	0	0	5.57728e-05	Bacteria; Proteobacteria; Deltaproteobacteria; Bdellovibrionales; Bdellovibrionaceae; Bdellovibrio; uncultured organism
New,CleanUp,ReferenceOTU566402	0	0	0	0	0	0	0	0	0	0	6.43372e-05	4.34661e-06	0	0	Bacteria; Proteobacteria; Gammaproteobacteria; Thiotrichales; Piscirickettsiaceae
New,CleanUp,ReferenceOTU170086	0	0	0	0	0	0	0	0	0	0	3.47769e-06	6.51991e-05	0	0	Bacteria; Proteobacteria; Gammaproteobacteria; Gammaproteobacteria Incertae Sedis; Unknown Family; Thiohalophilus; uncultured bacterium
New,ReferenceOTU2161	0	0	0	0	0	0	0	0	0	0	0	6.84591e-05	0	0	Unassigned
New,CleanUp,ReferenceOTU1044378	0	0	0	0	0	0	0	0	0	0	0	6.84591e-05	0	0	Bacteria; Proteobacteria; Gammaproteobacteria; Thiotrichales; Piscirickettsiaceae; endosymbionts; uncultured bacterium
New,ReferenceOTU549	0	0	0	0	0	0	0	0	0	0	0	6.84591e-05	0	0	Bacteria; Proteobacteria; Gammaproteobacteria; Thiotrichales; Piscirickettsiaceae; Thiomicrospira; uncultured bacterium
New,CleanUp,ReferenceOTU50966	0	0	0	0	7.59314e-06	0	0	0	0	0	0	4.12928e-05	0	1.95205e-05	Bacteria; Proteobacteria; Deltaproteobacteria; Myxococcales; Nannocystaceae; Nannocystis
New,CleanUp,ReferenceOTU812246	0	0	0	0	4.8813e-05	0	0	0	0	0	0	0	0	1.95205e-05	Bacteria; Proteobacteria; Gammaproteobacteria; Chromatiales; Ectothiorhodospiraceae; Acidiferrobacter; uncultured gamma proteobacterium
New,CleanUp,ReferenceOTU190473	0	0	0	0	3.90504e-05	0	0	0	0	0	0	0	0	2.92807e-05	Bacteria; Proteobacteria; Gammaproteobacteria; Xanthomonadales; JTB255 marine benthic group
New,CleanUp,ReferenceOTU370835	0	0	0	0	3.90504e-05	0	0	0	0	0	0	0	0	2.92807e-05	Bacteria; Candidate division OD1; uncultured bacterium; uncultured bacterium; uncultured bacterium; uncultured bacterium; uncultured bacterium
New,CleanUp,ReferenceOTU825767	0	0	0	0	9.76261e-06	0	0	0	0	0	0	0	0	5.85615e-05	Bacteria; Proteobacteria; Deltaproteobacteria; Myxococcales; uncultured; uncultured bacterium; uncultured bacterium
New,CleanUp,ReferenceOTU304117	0	0	0	0	0	0	0	0	0	0	0	0	0	6.83217e-05	Bacteria; Planctomycetes; Planctomycetacia; Planctomycetales; Planctomycetaceae; Planctomyces; uncultured bacterium
New,CleanUp,ReferenceOTU963892	0	0	0	0	0	0	0	0	0	0	1.39107e-05	5.43326e-05	0	0	Bacteria; Proteobacteria; Gammaproteobacteria; Thiotrichales; Piscirickettsiaceae; endosymbionts; uncultured bacterium
New,CleanUp,ReferenceOTU70084	0	0	0	0	5.42367e-05	0	0	0	0	0	0	0	0	1.39432e-05	Bacteria; Proteobacteria; Gammaproteobacteria; KI89A clade; uncultured bacterium; uncultured bacterium; uncultured bacterium
KF624148,1,1380	0	0	0	0	5.20672e-05	0	0	0	0	0	0	3.25996e-06	0	1.25489e-05	Bacteria; Proteobacteria; Gammaproteobacteria; Thiotrichales; Piscirickettsiaceae; uncultured; uncultured bacterium
AY225638,1,1423	0	0	0	0	6.5084e-06	0	0	0	0	0	0	0	0	6.13501e-05	Bacteria; Proteobacteria; Gammaproteobacteria; Xanthomonadales; JTB255 marine benthic group
New,CleanUp,ReferenceOTU134796	0	0	0	0	0	0	0	0	0	0	6.78149e-05	0	0	0	Bacteria; Bacteroidetes; Cytophagia; Cytophagales; Flammeovirgaceae; uncultured; uncultured bacterium
New,ReferenceOTU93	0	0	0	0	0	0	0	0	0	0	6.78149e-05	0	0	0	Unassigned
New,CleanUp,ReferenceOTU543359	0	0	0	0	0	0	0	0	0	0	6.78149e-05	0	0	0	Bacteria; Proteobacteria; Epsilonproteobacteria; Campylobacterales; Helicobacteraceae; Sulfurovum; uncultured bacterium
New,CleanUp,ReferenceOTU1047439	0	0	0	0	0	0	0	0	0	0	6.78149e-05	0	0	0	Unassigned
New,CleanUp,ReferenceOTU52244	0	0	0	0	0	0	0	0	0	0	6.78149e-05	0	0	0	Unassigned
New,CleanUp,ReferenceOTU122476	0	0	0	0	0	0	0	0	0	0	6.78149e-05	0	0	0	Bacteria; BD1-5; uncultured bacterium; uncultured bacterium; uncultured bacterium; uncultured bacterium; uncultured bacterium
New,CleanUp,ReferenceOTU294199	0	0	0	0	0	0	0	0	0	0	6.78149e-05	0	0	0	Bacteria; Bacteroidetes; Flavobacteriia; Flavobacteriales; Flavobacteriaceae; Lutibacter
New,CleanUp,ReferenceOTU549719	0	0	0	0	0	0	0	0	0	0	6.78149e-05	0	0	0	Unassigned
New,CleanUp,ReferenceOTU518517	0	0	0	0	4.12199e-05	0	0	0	0	0	0	0	0	2.64921e-05	Bacteria; Proteobacteria; Gammaproteobacteria; Xanthomonadales; Xanthomonadaceae; Metallibacterium
New,CleanUp,ReferenceOTU765746	0	0	0	0	4.12199e-05	0	0	0	0	0	0	0	0	2.64921e-05	Bacteria; Proteobacteria; Gammaproteobacteria; Chromatiales
New,CleanUp,ReferenceOTU1050267	0	0	0	0	0	0	0	0	0	0	1.21719e-05	5.54192e-05	0	0	Bacteria; Proteobacteria; Alphaproteobacteria; Rhodobacterales; Rhodobacteraceae; Leisingera; uncultured bacterium
New,CleanUp,ReferenceOTU945768	0	0	0	0	6.61688e-05	0	0	0	0	0	0	0	0	1.39432e-06	Bacteria; Proteobacteria; Alphaproteobacteria; Rhodospirillales; Rhodospirillaceae; uncultured; uncultured bacterium
New,CleanUp,ReferenceOTU273533	0	0	0	0	6.18298e-05	0	0	0	0	0	0	0	0	5.57728e-06	Bacteria; Proteobacteria; Deltaproteobacteria; Bdellovibrionales; Bacteriovoracaceae; uncultured; uncultured bacterium
New,CleanUp,ReferenceOTU284930	0	0	0	0	0	0	0	0	0	0	0	6.73724e-05	0	0	Unassigned
New,CleanUp,ReferenceOTU823317	0	0	0	0	0	0	0	0	0	0	0	6.73724e-05	0	0	Bacteria; Bacteroidetes; Flavobacteriia; Flavobacteriales; Flavobacteriaceae; Lutibacter; uncultured Bacteroidetes bacterium
New,CleanUp,ReferenceOTU103348	0	0	0	0	0	0	0	0	0	0	0	6.73724e-05	0	0	Bacteria; Proteobacteria; Gammaproteobacteria; Order Incertae Sedis; Family Incertae Sedis; Marinicella; uncultured bacterium
New,CleanUp,ReferenceOTU835790	0	0	0	0	0	0	0	0	0	0	0	6.73724e-05	0	0	Bacteria; Proteobacteria; Gammaproteobacteria; Thiotrichales; Piscirickettsiaceae; Thiomicrospira; uncultured bacterium
New,CleanUp,ReferenceOTU17705	0	0	0	0	0	0	0	0	0	0	6.6076e-05	1.08665e-06	0	0	Bacteria; Bacteroidetes; Flavobacteriia; Flavobacteriales; Flavobacteriaceae; Aquimarina
New,CleanUp,ReferenceOTU439422	0	0	0	0	0	0	0	0	0	0	6.6076e-05	1.08665e-06	0	0	Bacteria; Proteobacteria; Epsilonproteobacteria; Campylobacterales; Helicobacteraceae; Sulfurimonas; uncultured bacterium
New,CleanUp,ReferenceOTU151616	0	0	0	0	3.90504e-05	0	0	0	0	0	0	0	1.61428e-06	2.64921e-05	Bacteria; Bacteroidetes; VC2,1 Bac22; uncultured bacterium; uncultured bacterium; uncultured bacterium; uncultured bacterium
New,CleanUp,ReferenceOTU647947	0	0	0	0	0	0	0	0	0	0	0	0	0	6.69274e-05	Bacteria; Proteobacteria; Gammaproteobacteria; Thiotrichales; Thiotrichaceae; uncultured; uncultured gamma proteobacterium
New,CleanUp,ReferenceOTU806635	0	0	0	0	1.08473e-05	0	0	0	0	0	0	9.77987e-06	0	4.60126e-05	Bacteria; Proteobacteria; Alphaproteobacteria; Rickettsiales; Holosporaceae; uncultured; uncultured bacterium
New,CleanUp,ReferenceOTU267750	0	0	0	0	0	0	0	0	0	0	6.43372e-05	2.1733e-06	0	0	Bacteria; Proteobacteria; Gammaproteobacteria; Methylococcales; Methylococcaceae; uncultured
New,CleanUp,ReferenceOTU914624	0	0	0	0	0	0	0	0	0	0	3.47769e-06	6.30258e-05	0	0	Bacteria; Proteobacteria; Gammaproteobacteria; Thiotrichales; Piscirickettsiaceae; Thiomicrospira
JX241001,1,1517	0	0	0	0	6.5084e-05	0	0	0	0	0	0	0	0	1.39432e-06	Bacteria; Proteobacteria; Gammaproteobacteria; E01-9C-26 marine group; uncultured gamma proteobacterium; uncultured gamma proteobacterium; uncultured gamma proteobacterium
New,CleanUp,ReferenceOTU933392	0	0	0	0	6.07451e-05	0	0	0	0	0	0	0	0	5.57728e-06	Bacteria; Proteobacteria; Alphaproteobacteria; Rhodospirillales; Rhodospirillaceae; Magnetovibrio; uncultured bacterium
New,ReferenceOTU1129	0	0	0	0	2.16947e-05	0	0	0	0	0	0	0	0	4.46183e-05	Bacteria; Proteobacteria; Gammaproteobacteria; Gammaproteobacteria Incertae Sedis; Unknown Family; Thiohalophilus
New,CleanUp,ReferenceOTU1006145	0	0	0	0	2.16947e-06	0	0	0	0	0	0	0	0	6.41388e-05	Unassigned
New,ReferenceOTU296	0	0	0	0	0	0	0	0	0	0	0	6.62858e-05	0	0	Bacteria; Proteobacteria; Gammaproteobacteria; Order Incertae Sedis; Family Incertae Sedis; Marinicella; uncultured bacterium
New,CleanUp,ReferenceOTU594151	0	0	0	0	0	0	0	0	0	0	0	6.62858e-05	0	0	Unassigned
New,CleanUp,ReferenceOTU1108166	0	0	0	0	0	0	0	0	0	0	0	6.62858e-05	0	0	Bacteria; Proteobacteria; Deltaproteobacteria; Desulfobacterales; Desulfobulbaceae; Desulfobulbus; uncultured bacterium
New,ReferenceOTU1690	0	0	0	0	5.64062e-05	0	0	0	0	0	0	9.77987e-06	0	0	Unassigned
New,CleanUp,ReferenceOTU1028441	0	0	0	0	7.59314e-06	0	0	0	0	0	0	0	0	5.85615e-05	Bacteria; Proteobacteria; Gammaproteobacteria; Chromatiales; Chromatiaceae; Nitrosococcus; uncultured bacterium
New,CleanUp,ReferenceOTU292514	0	0	0	0	7.59314e-06	0	0	0	0	0	0	0	0	5.85615e-05	Bacteria; Planctomycetes; BD7-11; uncultured bacterium; uncultured bacterium; uncultured bacterium; uncultured bacterium
New,CleanUp,ReferenceOTU687235	0	0	0	0	0	0	0	0	0	0	6.6076e-05	0	0	0	Bacteria; Proteobacteria; Gammaproteobacteria; Thiotrichales; Thiotrichaceae; uncultured; uncultured bacterium
New,CleanUp,ReferenceOTU455513	0	0	0	0	0	0	0	0	0	0	6.6076e-05	0	0	0	Bacteria; Bacteroidetes; Flavobacteriia; Flavobacteriales; Flavobacteriaceae; Lutibacter; uncultured Bacteroidetes bacterium
New,CleanUp,ReferenceOTU1063236	0	0	0	0	0	0	0	0	0	0	6.6076e-05	0	0	0	Unassigned
New,ReferenceOTU510	0	0	0	0	0	0	0	0	0	0	6.6076e-05	0	0	0	Bacteria; Proteobacteria; Gammaproteobacteria
New,CleanUp,ReferenceOTU819511	0	0	0	0	0	0	0	0	0	0	6.6076e-05	0	0	0	Bacteria; Proteobacteria; Gammaproteobacteria; Thiotrichales; Piscirickettsiaceae; Thiomicrospira; uncultured bacterium
New,ReferenceOTU2458	0	0	0	0	0	0	0	0	0	0	6.6076e-05	0	0	0	Bacteria; Proteobacteria; Gammaproteobacteria; Thiotrichales; Thiotrichaceae; uncultured; uncultured bacterium
New,CleanUp,ReferenceOTU836446	0	0	0	0	0	0	0	0	0	0	6.6076e-05	0	0	0	Unassigned
New,CleanUp,ReferenceOTU1076540	0	0	0	0	0	0	0	0	0	0	6.6076e-05	0	0	0	Bacteria; Proteobacteria; Gammaproteobacteria; Thiotrichales; Thiotrichaceae; uncultured; uncultured bacterium
New,CleanUp,ReferenceOTU376554	0	0	0	0	6.18298e-05	0	0	0	0	0	0	0	0	4.18296e-06	Bacteria; Bacteroidetes; Sphingobacteriia; Sphingobacteriales; Saprospiraceae; uncultured; uncultured bacterium
New,CleanUp,ReferenceOTU1111408	0	0	0	0	5.20672e-05	0	0	0	0	0	0	0	0	1.39432e-05	Bacteria; Candidate division BRC1; uncultured organism; uncultured organism; uncultured organism; uncultured organism; uncultured organism
KC432192,1,1307	0	0	0	0	3.90504e-05	0	0	0	0	0	0	8.69321e-06	0	1.81262e-05	Bacteria; Proteobacteria; Alphaproteobacteria; DB1-14; uncultured bacterium; uncultured bacterium; uncultured bacterium
New,CleanUp,ReferenceOTU922344	0	0	0	0	0	0	0	0	0	0	5.39041e-05	1.19532e-05	0	0	Bacteria; Proteobacteria; Gammaproteobacteria; Thiotrichales; Piscirickettsiaceae; Thiomicrospira
DQ806965,1,1388	0	0	0	0	1.08473e-06	0	0	0	0	0	0	0	6.45712e-05	0	Bacteria; Firmicutes; Clostridia; Clostridiales; Lachnospiraceae; Incertae Sedis; uncultured organism
New,CleanUp,ReferenceOTU44980	0	0	0	0	5.85756e-05	0	0	0	0	0	0	0	0	6.9716e-06	Bacteria; Bacteroidetes; Sphingobacteriia; Sphingobacteriales; NS11-12 marine group; uncultured bacterium; uncultured bacterium
New,CleanUp,ReferenceOTU1120455	0	0	0	0	4.8813e-05	0	0	0	0	0	0	0	0	1.67319e-05	Unassigned
New,CleanUp,ReferenceOTU568740	0	0	0	0	0	0	0	0	0	0	0	0	0	6.55331e-05	Bacteria; Proteobacteria; Gammaproteobacteria; Acidithiobacillales; 9M32; uncultured bacterium; uncultured bacterium
New,CleanUp,ReferenceOTU471570	0	0	0	0	0	0	0	0	0	0	0	0	0	6.55331e-05	Bacteria; Proteobacteria; Gammaproteobacteria
New,CleanUp,ReferenceOTU412950	0	0	0	0	0	0	0	0	0	0	0	0	0	6.55331e-05	Bacteria; Proteobacteria; Gammaproteobacteria; Thiotrichales; Thiotrichaceae; uncultured
New,CleanUp,ReferenceOTU229983	0	0	0	0	0	0	0	0	0	0	0	0	0	6.55331e-05	Bacteria; Proteobacteria; Gammaproteobacteria; Chromatiales; Ectothiorhodospiraceae; Acidiferrobacter; uncultured gamma proteobacterium
New,CleanUp,ReferenceOTU875918	0	0	0	0	0	0	0	0	0	0	0	0	0	6.55331e-05	Bacteria; Proteobacteria; Gammaproteobacteria; Chromatiales; Ectothiorhodospiraceae; Acidiferrobacter; uncultured gamma proteobacterium
New,CleanUp,ReferenceOTU529205	0	0	0	0	0	0	0	0	0	0	0	0	0	6.55331e-05	Bacteria; Proteobacteria; Alphaproteobacteria; Rhodospirillales; Rhodospirillaceae; uncultured; uncultured bacterium
New,CleanUp,ReferenceOTU720515	0	0	0	0	0	0	0	0	0	0	5.5643e-05	9.77987e-06	0	0	Bacteria; Proteobacteria; Alphaproteobacteria; Rhodobacterales; Rhodobacteraceae; Defluviimonas; uncultured bacterium
New,CleanUp,ReferenceOTU300500	0	0	0	0	6.5084e-06	0	0	0	0	0	2.08661e-05	3.80328e-05	0	0	Unassigned
New,CleanUp,ReferenceOTU756614	0	0	0	0	4.98978e-05	0	0	0	0	0	0	0	0	1.53375e-05	Unassigned
New,CleanUp,ReferenceOTU165474	0	0	0	0	1.08473e-05	0	0	0	0	0	0	0	0	5.43785e-05	Unassigned
New,CleanUp,ReferenceOTU603707	0	0	0	0	0	0	0	0	0	0	0	6.51991e-05	0	0	Bacteria; Proteobacteria; Gammaproteobacteria; Oceanospirillales; Oceanospirillaceae; Pseudospirillum; uncultured gamma proteobacterium
New,CleanUp,ReferenceOTU1074036	0	0	0	0	5.42367e-06	0	0	0	0	0	0	1.08665e-06	0	5.85615e-05	Bacteria; Proteobacteria; Alphaproteobacteria; Rhodospirillales; Rhodospirillaceae; uncultured; uncultured bacterium
New,CleanUp,ReferenceOTU426543	0	0	0	0	4.8813e-05	0	0	0	0	0	0	2.1733e-06	0	1.39432e-05	Bacteria; Planctomycetes; Planctomycetacia; Planctomycetales; Planctomycetaceae; Planctomyces; uncultured planctomycete
New,CleanUp,ReferenceOTU358500	0	0	0	0	5.64062e-05	0	0	0	0	0	0	0	0	8.36593e-06	Unassigned
New,CleanUp,ReferenceOTU654553	0	0	0	0	2.16947e-06	0	0	0	0	0	1.73884e-06	6.08525e-05	0	0	Bacteria; Proteobacteria; Alphaproteobacteria; Rhodobacterales; Rhodobacteraceae; uncultured
New,CleanUp,ReferenceOTU542465	0	0	0	0	6.18298e-05	0	0	0	0	0	0	0	0	2.78864e-06	Bacteria; Proteobacteria; Gammaproteobacteria; Chromatiales; Chromatiaceae; Nitrosococcus; uncultured bacterium
New,ReferenceOTU594	0	0	0	0	0	0	0	0	0	0	1.56496e-05	4.88993e-05	0	0	Bacteria; Proteobacteria; Gammaproteobacteria; Thiotrichales; Piscirickettsiaceae; Thiomicrospira
New,CleanUp,ReferenceOTU128691	0	0	0	0	0	0	0	0	0	0	6.95537e-06	5.75925e-05	0	0	Unassigned
New,CleanUp,ReferenceOTU193162	0	0	0	0	0	0	0	0	0	0	6.43372e-05	0	0	0	Bacteria; Proteobacteria; Alphaproteobacteria; Caulobacterales; Hyphomonadaceae; Robiginitomaculum; uncultured bacterium
New,CleanUp,ReferenceOTU781094	0	0	0	0	0	0	0	0	0	0	6.43372e-05	0	0	0	Bacteria; Proteobacteria; Gammaproteobacteria; Methylococcales; Marine Methylotrophic Group 2
New,CleanUp,ReferenceOTU614714	0	0	0	0	0	0	0	0	0	0	6.43372e-05	0	0	0	Bacteria; Proteobacteria; Epsilonproteobacteria; Campylobacterales; Helicobacteraceae; Sulfurimonas; uncultured bacterium
New,CleanUp,ReferenceOTU782903	0	0	0	0	0	0	0	0	0	0	6.43372e-05	0	0	0	Bacteria; Proteobacteria; Gammaproteobacteria; Methylococcales; Marine Methylotrophic Group 2
New,CleanUp,ReferenceOTU514851	0	0	0	0	4.33894e-05	0	0	0	0	0	0	0	0	2.09148e-05	Bacteria; Proteobacteria; Gammaproteobacteria; Thiotrichales; Thiotrichaceae; uncultured; uncultured gamma proteobacterium
New,CleanUp,ReferenceOTU360810	0	0	0	0	0	0	0	0	0	0	0	0	0	6.41388e-05	Bacteria; Planctomycetes; Planctomycetacia; Planctomycetales; Planctomycetaceae; Rhodopirellula
New,ReferenceOTU1974	0	0	0	0	0	0	0	0	0	0	0	0	0	6.41388e-05	Bacteria; Proteobacteria; Gammaproteobacteria; Xanthomonadales; Xanthomonadaceae; uncultured; uncultured bacterium
New,CleanUp,ReferenceOTU908909	0	0	0	0	0	0	0	0	0	0	0	6.41125e-05	0	0	Bacteria; Proteobacteria; Gammaproteobacteria; Order Incertae Sedis; Family Incertae Sedis; Marinicella; uncultured bacterium
New,CleanUp,ReferenceOTU324592	0	0	0	0	0	0	0	0	0	0	0	6.41125e-05	0	0	Bacteria; Proteobacteria; Gammaproteobacteria; Thiotrichales; Piscirickettsiaceae; endosymbionts; uncultured bacterium
New,CleanUp,ReferenceOTU1065807	0	0	0	0	0	0	0	0	0	0	5.73818e-05	6.51991e-06	0	0	Bacteria; Proteobacteria
New,CleanUp,ReferenceOTU734541	0	0	0	0	0	0	0	0	0	0	5.21653e-06	5.86792e-05	0	0	Bacteria; Proteobacteria; Gammaproteobacteria; Thiotrichales; Piscirickettsiaceae; Thiomicrospira; uncultured bacterium
New,CleanUp,ReferenceOTU721862	0	0	0	0	1.08473e-06	0	0	0	0	0	0	0	0	6.27444e-05	Bacteria; Proteobacteria; Alphaproteobacteria; Rhodospirillales; Rhodospirillaceae; uncultured; uncultured bacterium
New,CleanUp,ReferenceOTU631441	0	0	0	0	0	0	0	0	0	0	5.39041e-05	9.77987e-06	0	0	Bacteria; Bacteroidetes; Flavobacteriia; Flavobacteriales; Cryomorphaceae; Fluviicola
New,CleanUp,ReferenceOTU651030	0	0	0	0	0	0	0	0	0	0	1.04331e-05	5.32459e-05	0	0	Bacteria; Proteobacteria; Gammaproteobacteria; NKB5; uncultured bacterium; uncultured bacterium; uncultured bacterium
New,CleanUp,ReferenceOTU365983	0	0	0	0	0	0	0	0	0	0	1.73884e-06	6.19392e-05	0	0	Bacteria; Bacteroidetes; Flavobacteriia; Flavobacteriales; Flavobacteriaceae; Lutibacter; uncultured Bacteroidetes bacterium
New,CleanUp,ReferenceOTU1122016	0	0	0	0	6.07451e-05	0	0	0	0	0	0	0	0	2.78864e-06	Unassigned
New,CleanUp,ReferenceOTU488107	0	0	0	0	5.09825e-05	0	0	0	0	0	0	0	0	1.25489e-05	Bacteria; Proteobacteria; TA18; uncultured delta proteobacterium; uncultured delta proteobacterium; uncultured delta proteobacterium; uncultured delta proteobacterium
New,CleanUp,ReferenceOTU266399	0	0	0	0	2.16947e-06	0	0	0	0	0	0	0	0	6.13501e-05	Bacteria; Proteobacteria; Gammaproteobacteria; Pseudomonadales; Pseudomonadaceae; Pseudomonas
New,CleanUp,ReferenceOTU475803	0	0	0	0	2.16947e-06	0	0	0	0	0	0	0	0	6.13501e-05	Bacteria; Spirochaetae; Spirochaetes; Spirochaetales; Leptospiraceae; uncultured; uncultured bacterium
New,CleanUp,ReferenceOTU1107163	0	0	0	0	0	0	0	0	0	0	0	7.60656e-06	0	5.57728e-05	Unassigned
New,CleanUp,ReferenceOTU1074430	0	0	0	0	4.77283e-05	0	0	0	0	0	0	0	1.61428e-06	1.39432e-05	Bacteria; Planctomycetes; OM190; uncultured bacterium; uncultured bacterium; uncultured bacterium; uncultured bacterium
New,ReferenceOTU638	0	0	0	0	0	0	0	0	0	0	3.47769e-06	5.97658e-05	0	0	Bacteria; Proteobacteria; Deltaproteobacteria; Desulfobacterales; Desulfobulbaceae; Desulfobulbus; uncultured bacterium
New,CleanUp,ReferenceOTU1031644	0	0	0	0	6.18298e-05	0	0	0	0	0	0	0	0	1.39432e-06	Unassigned
New,CleanUp,ReferenceOTU233085	0	0	0	0	5.74909e-05	0	0	0	0	0	0	0	0	5.57728e-06	Bacteria; Bacteroidetes; Flavobacteriia; Flavobacteriales
New,CleanUp,ReferenceOTU792144	0	0	0	0	0	0	0	0	0	0	6.08595e-05	2.1733e-06	0	0	Bacteria; Bacteroidetes; Cytophagia; Cytophagales; Flammeovirgaceae; Flexithrix
New,CleanUp,ReferenceOTU383276	0	0	0	0	0	0	0	0	0	0	6.08595e-05	2.1733e-06	0	0	Bacteria; Proteobacteria; Alphaproteobacteria; Rhodobacterales; Rhodobacteraceae; uncultured
New,CleanUp,ReferenceOTU409413	0	0	0	0	0	0	0	0	0	0	5.21653e-05	1.08665e-05	0	0	Bacteria; Proteobacteria; Gammaproteobacteria; Thiotrichales; Piscirickettsiaceae; Thiomicrospira; uncultured gamma proteobacterium
New,CleanUp,ReferenceOTU443367	0	0	0	0	0	0	0	0	0	0	0	6.30258e-05	0	0	Bacteria; Proteobacteria; Gammaproteobacteria; Thiotrichales; Piscirickettsiaceae; endosymbionts; uncultured bacterium
FJ825873,1,1467	0	0	0	0	0	0	0	0	0	0	0	0	6.29569e-05	0	Bacteria; Proteobacteria; Gammaproteobacteria; Chromatiales; Chromatiaceae; Rheinheimera
EU459271,1,1314	0	0	0	0	0	0	0	0	0	0	0	0	6.29569e-05	0	Bacteria; Proteobacteria; Gammaproteobacteria; Enterobacteriales; Enterobacteriaceae; Escherichia-Shigella; uncultured bacterium
New,CleanUp,ReferenceOTU918016	0	0	0	0	9.76261e-06	0	0	0	0	0	0	0	0	5.29842e-05	Bacteria; Proteobacteria; Gammaproteobacteria; Gammaproteobacteria Incertae Sedis; Unknown Family; Thiohalophilus; uncultured gamma proteobacterium
New,CleanUp,ReferenceOTU240822	0	0	0	0	0	0	0	0	0	0	0	0	0	6.27444e-05	Unassigned
New,CleanUp,ReferenceOTU162535	0	0	0	0	0	0	0	0	0	0	0	0	0	6.27444e-05	Bacteria; Planctomycetes; OM190; uncultured planctomycete; uncultured planctomycete; uncultured planctomycete; uncultured planctomycete
New,CleanUp,ReferenceOTU150920	0	0	0	0	2.06099e-05	0	0	0	0	0	0	0	1.61428e-06	4.04353e-05	Bacteria; Proteobacteria; Gammaproteobacteria; Order Incertae Sedis; Family Incertae Sedis; Marinicella; uncultured bacterium
New,CleanUp,ReferenceOTU538878	0	0	0	0	0	0	0	0	0	0	6.25984e-05	0	0	0	Unassigned
New,CleanUp,ReferenceOTU59467	0	0	0	0	0	0	0	0	0	0	6.25984e-05	0	0	0	Bacteria; Proteobacteria; Epsilonproteobacteria; Campylobacterales; Helicobacteraceae; Sulfurovum; uncultured bacterium
New,CleanUp,ReferenceOTU46998	0	0	0	0	0	0	0	0	0	0	6.25984e-05	0	0	0	Bacteria; Proteobacteria; Deltaproteobacteria; Desulfobacterales; Desulfobulbaceae; Desulfocapsa; uncultured delta proteobacterium
New,CleanUp,ReferenceOTU1027382	0	0	0	0	0	0	0	0	0	0	6.25984e-05	0	0	0	Bacteria; Proteobacteria; Alphaproteobacteria; SB1-18; uncultured bacterium; uncultured bacterium; uncultured bacterium
New,CleanUp,ReferenceOTU279520	0	0	0	0	0	0	0	0	0	0	6.25984e-05	0	0	0	Bacteria; Bacteroidetes; Flavobacteriia; Flavobacteriales; Flavobacteriaceae; Lutibacter; uncultured bacterium
New,CleanUp,ReferenceOTU536395	0	0	0	0	0	0	0	0	0	0	6.25984e-05	0	0	0	Bacteria; Proteobacteria; Gammaproteobacteria; Gammaproteobacteria Incertae Sedis; Unknown Family; Arenicella
New,CleanUp,ReferenceOTU717041	0	0	0	0	0	0	0	0	0	0	6.25984e-05	0	0	0	Bacteria; Proteobacteria; Gammaproteobacteria; Methylococcales; Methylococcaceae; uncultured; uncultured bacterium
New,CleanUp,ReferenceOTU298668	0	0	0	0	0	0	0	0	0	0	6.25984e-05	0	0	0	Unassigned
New,CleanUp,ReferenceOTU314011	0	0	0	0	0	0	0	0	0	0	6.25984e-05	0	0	0	Bacteria; Proteobacteria; Gammaproteobacteria; Methylococcales; Marine Methylotrophic Group 2; uncultured gamma proteobacterium; uncultured gamma proteobacterium
New,CleanUp,ReferenceOTU775551	0	0	0	0	0	0	0	0	0	0	6.25984e-05	0	0	0	Unassigned
New,CleanUp,ReferenceOTU1138517	0	0	0	0	1.08473e-06	0	0	0	0	0	4.52099e-05	1.62998e-05	0	0	Bacteria; Bacteroidetes; Flavobacteriia; Flavobacteriales; Cryomorphaceae; Fluviicola
New,CleanUp,ReferenceOTU796478	0	0	0	0	0	0	0	0	0	0	1.73884e-06	6.08525e-05	0	0	Bacteria; BD1-5; uncultured bacterium; uncultured bacterium; uncultured bacterium; uncultured bacterium; uncultured bacterium
New,CleanUp,ReferenceOTU229430	0	0	0	0	5.42367e-06	0	0	0	0	0	0	0	0	5.71672e-05	Bacteria; Proteobacteria; Gammaproteobacteria; Chromatiales; Chromatiaceae; Nitrosococcus; uncultured bacterium
DQ925885,1,1385	0	0	0	0	4.77283e-05	0	0	0	0	0	0	1.19532e-05	0	2.78864e-06	Bacteria; Proteobacteria; Alphaproteobacteria; Rhizobiales; Hyphomicrobiaceae; uncultured; uncultured bacterium
New,CleanUp,ReferenceOTU753018	0	0	0	0	0	0	0	0	0	0	6.95537e-06	5.54192e-05	0	0	Unassigned
New,CleanUp,ReferenceOTU775778	0	0	0	0	0	0	0	0	0	0	0	6.08525e-05	0	1.39432e-06	Bacteria; Bacteroidetes; Flavobacteriia; Flavobacteriales; Flavobacteriaceae; uncultured
New,CleanUp,ReferenceOTU1081299	0	0	0	0	0	0	0	0	0	0	3.82545e-05	2.39063e-05	0	0	Unassigned
New,CleanUp,ReferenceOTU5089	0	0	0	0	3.2542e-06	0	0	0	0	0	1.73884e-06	0	0	5.71672e-05	Bacteria; Bacteroidetes; Flavobacteriia; Flavobacteriales; Flavobacteriaceae
New,CleanUp,ReferenceOTU1142846	0	0	0	0	1.08473e-06	0	0	0	0	0	3.47769e-06	5.75925e-05	0	0	Unassigned
New,CleanUp,ReferenceOTU446399	0	0	0	0	6.07451e-05	0	0	0	0	0	0	0	0	1.39432e-06	Bacteria; Proteobacteria; Gammaproteobacteria; Gammaproteobacteria Incertae Sedis; Unknown Family; Thiohalophilus; uncultured gamma proteobacterium
New,CleanUp,ReferenceOTU273514	0	0	0	0	2.16947e-06	0	0	0	0	0	0	0	0	5.99558e-05	Bacteria; Proteobacteria; Gammaproteobacteria; Chromatiales; Ectothiorhodospiraceae; Acidiferrobacter; uncultured gamma proteobacterium
New,CleanUp,ReferenceOTU371993	0	0	0	0	2.71183e-05	0	0	0	0	0	0	0	0	3.4858e-05	Bacteria; Proteobacteria; Alphaproteobacteria; Rickettsiales; SM2D12; uncultured bacterium; uncultured bacterium
New,CleanUp,ReferenceOTU696515	0	0	0	0	0	0	0	0	0	0	1.73884e-05	4.45527e-05	0	0	Bacteria; Proteobacteria; Gammaproteobacteria; Thiotrichales; Piscirickettsiaceae; endosymbionts; uncultured bacterium
New,CleanUp,ReferenceOTU118614	0	0	0	0	0	0	0	0	0	0	0	6.19392e-05	0	0	Bacteria; Bacteroidetes; Flavobacteriia; Flavobacteriales; Flavobacteriaceae; Lutibacter; uncultured bacterium
New,CleanUp,ReferenceOTU38003	0	0	0	0	0	0	0	0	0	0	0	6.19392e-05	0	0	Bacteria; Chloroflexi; Anaerolineae; Anaerolineales; Anaerolineaceae; uncultured; uncultured bacterium
New,CleanUp,ReferenceOTU313690	0	0	0	0	0	0	0	0	0	0	0	6.19392e-05	0	0	Bacteria; Bacteroidetes; VC2,1 Bac22; uncultured bacterium; uncultured bacterium; uncultured bacterium; uncultured bacterium
New,CleanUp,ReferenceOTU347693	0	0	0	0	3.2542e-06	0	0	0	0	0	0	0	0	5.85615e-05	Bacteria; Proteobacteria; Alphaproteobacteria; Rhodospirillales; Rhodospirillaceae; uncultured; uncultured bacterium
New,CleanUp,ReferenceOTU241932	0	0	0	0	1.84405e-05	0	0	0	0	0	0	0	0	4.32239e-05	Bacteria; Bacteroidetes; Flavobacteriia; Flavobacteriales; Flavobacteriaceae; Maritimimonas; uncultured bacterium
New,CleanUp,ReferenceOTU38956	0	0	0	0	0	0	0	0	0	0	4.52099e-05	1.62998e-05	0	0	Bacteria; Proteobacteria; Gammaproteobacteria; Thiotrichales; Piscirickettsiaceae; Thiomicrospira
New,CleanUp,ReferenceOTU759111	0	0	0	0	4.33894e-06	0	0	0	0	0	0	0	0	5.71672e-05	Bacteria; Proteobacteria; Gammaproteobacteria; Gammaproteobacteria Incertae Sedis; Unknown Family; Thiohalophilus; uncultured gamma proteobacterium
New,CleanUp,ReferenceOTU623553	0	0	0	0	4.33894e-06	0	0	0	0	0	0	0	0	5.71672e-05	Bacteria; Proteobacteria; Deltaproteobacteria; Sh765B-TzT-29; uncultured bacterium; uncultured bacterium; uncultured bacterium
New,CleanUp,ReferenceOTU1013105	0	0	0	0	2.92878e-05	0	0	0	0	0	0	0	0	3.20694e-05	Unassigned
New,CleanUp,ReferenceOTU397566	0	0	0	0	1.95252e-05	0	0	0	0	0	0	0	0	4.18296e-05	Bacteria; Proteobacteria; Zetaproteobacteria; Mariprofundales; Mariprofundaceae; Mariprofundus; uncultured bacterium
New,CleanUp,ReferenceOTU680972	0	0	0	0	0	0	0	0	0	0	0	0	0	6.13501e-05	Bacteria; Proteobacteria; Gammaproteobacteria; Chromatiales; Ectothiorhodospiraceae; Acidiferrobacter; uncultured bacterium
New,CleanUp,ReferenceOTU162678	0	0	0	0	0	0	0	0	0	0	0	0	0	6.13501e-05	Bacteria; Proteobacteria; Gammaproteobacteria; Chromatiales; Ectothiorhodospiraceae; Acidiferrobacter; uncultured bacterium
New,CleanUp,ReferenceOTU335423	0	0	0	0	0	0	0	0	0	0	5.04265e-05	1.08665e-05	0	0	Bacteria; Bacteroidetes; Flavobacteriia; Flavobacteriales; Flavobacteriaceae; Lutibacter; uncultured Bacteroidetes bacterium
New,CleanUp,ReferenceOTU37889	0	0	0	0	5.96604e-05	0	0	0	0	0	0	0	0	1.39432e-06	Bacteria; Proteobacteria; Gammaproteobacteria
New,CleanUp,ReferenceOTU701216	0	0	0	0	5.96604e-05	0	0	0	0	0	0	0	0	1.39432e-06	Unassigned
New,CleanUp,ReferenceOTU177462	0	0	0	0	1.08473e-05	0	0	0	0	0	0	0	0	5.01956e-05	Bacteria; Bacteroidetes; Flavobacteriia; Flavobacteriales; Flavobacteriaceae
New,CleanUp,ReferenceOTU311715	0	0	0	0	0	0	0	0	0	0	6.08595e-05	0	0	0	Bacteria; Bacteroidetes; Flavobacteriia; Flavobacteriales; Flavobacteriaceae; uncultured
New,CleanUp,ReferenceOTU657267	0	0	0	0	0	0	0	0	0	0	6.08595e-05	0	0	0	Bacteria; Proteobacteria; Epsilonproteobacteria; Campylobacterales; Helicobacteraceae; Sulfurimonas; uncultured bacterium
New,CleanUp,ReferenceOTU736748	0	0	0	0	0	0	0	0	0	0	6.08595e-05	0	0	0	Unassigned
New,CleanUp,ReferenceOTU570209	0	0	0	0	0	0	0	0	0	0	6.08595e-05	0	0	0	Bacteria; Proteobacteria; Alphaproteobacteria; DB1-14; uncultured alpha proteobacterium; uncultured alpha proteobacterium; uncultured alpha proteobacterium
New,CleanUp,ReferenceOTU600244	0	0	0	0	0	0	0	0	0	0	6.08595e-05	0	0	0	Bacteria; Proteobacteria; Epsilonproteobacteria; Campylobacterales; Helicobacteraceae; Sulfurovum; uncultured bacterium
New,CleanUp,ReferenceOTU1147009	0	0	0	0	0	0	0	0	0	0	6.08595e-05	0	0	0	Bacteria; Bacteroidetes; Flavobacteriia; Flavobacteriales; Flavobacteriaceae; Tenacibaculum
New,CleanUp,ReferenceOTU1132983	0	0	0	0	0	0	0	0	0	0	8.69422e-06	5.21593e-05	0	0	Bacteria; Proteobacteria; Gammaproteobacteria; Order Incertae Sedis; Family Incertae Sedis; Marinicella; uncultured bacterium
New,CleanUp,ReferenceOTU258616	0	0	0	0	0	0	0	0	0	0	0	6.08525e-05	0	0	Bacteria; Bacteroidetes; VC2,1 Bac22; uncultured bacterium; uncultured bacterium; uncultured bacterium; uncultured bacterium
New,CleanUp,ReferenceOTU453490	0	0	0	0	0	0	0	0	0	0	0	6.08525e-05	0	0	Unassigned
New,CleanUp,ReferenceOTU588761	0	0	0	0	0	0	0	0	0	0	0	6.08525e-05	0	0	Bacteria; Proteobacteria; Gammaproteobacteria; Order Incertae Sedis; Family Incertae Sedis; Marinicella; uncultured bacterium
New,CleanUp,ReferenceOTU568088	0	0	0	0	0	0	0	0	0	0	0	6.08525e-05	0	0	Bacteria; Proteobacteria; Gammaproteobacteria; Xanthomonadales; JTB255 marine benthic group
New,CleanUp,ReferenceOTU1003565	0	0	0	0	0	0	0	0	0	0	0	6.08525e-05	0	0	Bacteria; Proteobacteria; Gammaproteobacteria; Order Incertae Sedis; Family Incertae Sedis; Marinicella; uncultured bacterium
New,CleanUp,ReferenceOTU689480	0	0	0	0	2.82031e-05	0	0	0	0	0	0	3.25996e-05	0	0	Bacteria; Proteobacteria; Deltaproteobacteria; Bdellovibrionales; Bacteriovoracaceae; uncultured; uncultured bacterium
GQ348002,1,1402	0	0	0	0	1.30168e-05	0	0	0	0	0	0	2.82529e-05	0	1.95205e-05	Bacteria; Planctomycetes; OM190; uncultured planctomycete; uncultured planctomycete; uncultured planctomycete; uncultured planctomycete
New,CleanUp,ReferenceOTU813826	0	0	0	0	5.09825e-05	0	0	0	0	0	0	0	0	9.76025e-06	Unassigned
New,CleanUp,ReferenceOTU476980	0	0	0	0	5.09825e-05	0	0	0	0	0	0	0	0	9.76025e-06	Unassigned
New,CleanUp,ReferenceOTU866736	0	0	0	0	4.12199e-05	0	0	0	0	0	0	0	0	1.95205e-05	Unassigned
New,CleanUp,ReferenceOTU577126	0	0	0	0	2.16947e-05	0	0	0	0	0	0	0	0	3.9041e-05	Bacteria; Proteobacteria; Zetaproteobacteria; Mariprofundales; Mariprofundaceae; Mariprofundus; uncultured bacterium
AF493683,1,1270	0	0	0	0	0	0	0	0	0	0	5.73818e-05	3.25996e-06	0	0	Bacteria; Bacteroidetes; Flavobacteriia; Flavobacteriales; Flavobacteriaceae; Aquimarina
New,CleanUp,ReferenceOTU986454	0	0	0	0	0	0	0	0	0	0	3.99934e-05	2.06464e-05	0	0	Bacteria; Proteobacteria; Gammaproteobacteria; Thiotrichales; Piscirickettsiaceae; Thiomicrospira; uncultured gamma proteobacterium
New,CleanUp,ReferenceOTU1013972	0	0	0	0	0	0	0	0	0	0	3.99934e-05	2.06464e-05	0	0	Unassigned
New,CleanUp,ReferenceOTU917181	0	0	0	0	4.23046e-05	0	0	0	0	0	0	0	0	1.81262e-05	Bacteria; Proteobacteria; Deltaproteobacteria; Bdellovibrionales; Bdellovibrionaceae; Bdellovibrio; uncultured bacterium
New,CleanUp,ReferenceOTU797397	0	0	0	0	0	0	0	0	0	0	5.39041e-05	6.51991e-06	0	0	Unassigned
New,CleanUp,ReferenceOTU7150	0	0	0	0	3.2542e-06	0	0	0	0	0	0	0	0	5.71672e-05	Bacteria; Proteobacteria; Alphaproteobacteria; DB1-14; uncultured bacterium; uncultured bacterium; uncultured bacterium
New,CleanUp,ReferenceOTU29639	0	0	0	0	0	0	0	0	0	0	1.73884e-06	5.86792e-05	0	0	Bacteria; Proteobacteria; Gammaproteobacteria; Thiotrichales; Piscirickettsiaceae; Thiomicrospira; uncultured gamma proteobacterium
AY592311,1,1309	0	0	0	0	3.36268e-05	0	0	0	0	0	0	0	0	2.64921e-05	Bacteria; Planctomycetes; Planctomycetacia; Planctomycetales; Planctomycetaceae; Planctomyces; uncultured bacterium
New,CleanUp,ReferenceOTU412697	0	0	0	0	0	0	0	0	0	0	3.47769e-06	5.65059e-05	0	0	Bacteria; Proteobacteria; Gammaproteobacteria; Thiotrichales; Piscirickettsiaceae; Marine Methylotrophic Group 3
New,ReferenceOTU2041	0	0	0	0	9.76261e-06	0	0	0	0	0	0	0	0	5.01956e-05	Bacteria; Proteobacteria; Alphaproteobacteria; Rhodospirillales; Rhodospirillaceae; uncultured; uncultured bacterium
New,CleanUp,ReferenceOTU798056	0	0	0	0	0	0	0	0	0	0	0	0	0	5.99558e-05	Bacteria; Proteobacteria; ARKICE-90; uncultured gamma proteobacterium; uncultured gamma proteobacterium; uncultured gamma proteobacterium; uncultured gamma proteobacterium
New,CleanUp,ReferenceOTU466754	0	0	0	0	0	0	0	0	0	0	0	0	0	5.99558e-05	Bacteria; Proteobacteria; Gammaproteobacteria; Thiotrichales; Thiotrichaceae; uncultured
New,CleanUp,ReferenceOTU1050812	0	0	0	0	0	0	0	0	0	0	0	0	0	5.99558e-05	Bacteria; Proteobacteria; Gammaproteobacteria; Thiotrichales; Thiotrichaceae; uncultured; uncultured gamma proteobacterium
New,CleanUp,ReferenceOTU72478	0	0	0	0	1.95252e-05	0	0	0	0	0	3.47769e-06	3.69462e-05	0	0	Bacteria; Proteobacteria; Alphaproteobacteria; DB1-14; uncultured bacterium; uncultured bacterium; uncultured bacterium
New,CleanUp,ReferenceOTU311722	0	0	0	0	3.2542e-05	0	0	0	0	0	0	2.1733e-06	0	2.50978e-05	Unassigned
New,CleanUp,ReferenceOTU971949	0	0	0	0	3.47115e-05	0	0	0	0	0	0	0	0	2.50978e-05	Bacteria; Spirochaetae; Spirochaetes; Spirochaetales; Leptospiraceae; Turneriella; uncultured bacterium
New,CleanUp,ReferenceOTU1115233	0	0	0	0	2.16947e-06	0	0	0	0	0	5.21653e-05	5.43326e-06	0	0	Bacteria; Proteobacteria; Epsilonproteobacteria; Campylobacterales; Helicobacteraceae; Sulfurovum; uncultured bacterium
New,CleanUp,ReferenceOTU737538	0	0	0	0	2.16947e-06	0	0	0	0	0	0	5.75925e-05	0	0	Bacteria; Proteobacteria; Gammaproteobacteria; Order Incertae Sedis; Family Incertae Sedis; Marinicella; uncultured bacterium
New,CleanUp,ReferenceOTU987815	0	0	0	0	5.42367e-06	0	0	0	0	0	0	5.43326e-05	0	0	Unassigned
New,CleanUp,ReferenceOTU1135923	0	0	0	0	4.98978e-05	0	0	0	0	0	0	0	0	9.76025e-06	Bacteria; Proteobacteria; Alphaproteobacteria; DB1-14; uncultured bacterium; uncultured bacterium; uncultured bacterium
New,CleanUp,ReferenceOTU768082	0	0	0	0	3.03726e-05	0	0	0	0	0	0	0	0	2.92807e-05	Bacteria; Proteobacteria; Gammaproteobacteria; Gammaproteobacteria Incertae Sedis; Unknown Family
New,CleanUp,ReferenceOTU947968	0	0	0	0	0	0	0	0	0	0	0	1.08665e-06	0	5.85615e-05	Bacteria; Proteobacteria; Gammaproteobacteria; Chromatiales; Ectothiorhodospiraceae; Acidiferrobacter
New,CleanUp,ReferenceOTU108658	0	0	0	0	2.16947e-06	0	0	0	0	0	0	0	1.61428e-06	5.57728e-05	Bacteria; Proteobacteria; Alphaproteobacteria; Rhodospirillales; Rhodospirillaceae
New,CleanUp,ReferenceOTU968009	0	0	0	0	5.53214e-05	0	0	0	0	0	0	0	0	4.18296e-06	Bacteria; Proteobacteria; Gammaproteobacteria; Chromatiales; Chromatiaceae; Nitrosococcus; uncultured bacterium
HQ672162,1,1483	0	0	0	0	5.53214e-05	0	0	0	0	0	0	0	0	4.18296e-06	Bacteria; Bacteroidetes; Flavobacteriia; Flavobacteriales; NS7 marine group
New,CleanUp,ReferenceOTU329314	0	0	0	0	1.19321e-05	0	0	0	0	0	0	0	0	4.74069e-05	Bacteria; Proteobacteria; Gammaproteobacteria; Chromatiales; Chromatiaceae; Nitrosococcus; uncultured bacterium
New,CleanUp,ReferenceOTU138932	0	0	0	0	0	0	0	0	0	0	5.39041e-05	5.43326e-06	0	0	Unassigned
New,CleanUp,ReferenceOTU246784	0	0	0	0	0	0	0	0	0	0	3.65157e-05	2.28197e-05	0	0	Bacteria; Bacteroidetes; Cytophagia; Cytophagales; Flammeovirgaceae; uncultured; uncultured bacterium
New,CleanUp,ReferenceOTU687174	0	0	0	0	0	0	0	0	0	0	5.91207e-05	0	0	0	Bacteria; Proteobacteria; Gammaproteobacteria; Thiotrichales; Piscirickettsiaceae; uncultured; uncultured bacterium
New,CleanUp,ReferenceOTU123227	0	0	0	0	0	0	0	0	0	0	5.91207e-05	0	0	0	Unassigned
New,CleanUp,ReferenceOTU610098	0	0	0	0	0	0	0	0	0	0	5.91207e-05	0	0	0	Bacteria; Proteobacteria; Alphaproteobacteria; SB1-18; uncultured bacterium; uncultured bacterium; uncultured bacterium
New,CleanUp,ReferenceOTU85086	0	0	0	0	0	0	0	0	0	0	5.91207e-05	0	0	0	Bacteria; Proteobacteria; Gammaproteobacteria; Thiotrichales; Thiotrichaceae; uncultured; uncultured bacterium
New,CleanUp,ReferenceOTU282595	0	0	0	0	0	0	0	0	0	0	4.17322e-05	1.73864e-05	0	0	Bacteria; Bacteroidetes; Flavobacteriia; Flavobacteriales; Flavobacteriaceae; Flavobacterium; uncultured marine bacterium
New,CleanUp,ReferenceOTU467921	0	0	0	0	5.74909e-05	0	0	0	0	0	0	0	1.61428e-06	0	Bacteria; Proteobacteria; Deltaproteobacteria; Bdellovibrionales; Bdellovibrionaceae; Bdellovibrio
New,CleanUp,ReferenceOTU46265	0	0	0	0	9.76261e-06	0	0	0	0	0	0	3.25996e-06	0	4.60126e-05	Bacteria; Proteobacteria; Alphaproteobacteria
New,CleanUp,ReferenceOTU610111	0	0	0	0	0	0	0	0	0	0	0	5.75925e-05	0	1.39432e-06	Bacteria; Bacteroidetes; Cytophagia; Cytophagales; Flammeovirgaceae; uncultured; uncultured bacterium
New,CleanUp,ReferenceOTU853351	0	0	0	0	0	0	0	0	0	0	5.5643e-05	3.25996e-06	0	0	Bacteria; Proteobacteria; Gammaproteobacteria; Methylococcales; Marine Methylotrophic Group 2
New,CleanUp,ReferenceOTU1110928	0	0	0	0	0	0	0	0	0	0	3.47769e-06	5.54192e-05	0	0	Unassigned
New,CleanUp,ReferenceOTU218292	0	0	0	0	4.44741e-05	0	0	0	0	0	0	3.25996e-06	0	1.11546e-05	Bacteria; Proteobacteria; Gammaproteobacteria; Thiotrichales; Thiotrichaceae; uncultured; uncultured gamma proteobacterium
New,CleanUp,ReferenceOTU703941	0	0	0	0	4.12199e-05	0	0	0	0	0	0	2.1733e-06	0	1.53375e-05	Bacteria; Proteobacteria; Alphaproteobacteria; DB1-14; uncultured organism; uncultured organism; uncultured organism
New,CleanUp,ReferenceOTU311366	0	0	0	0	5.3152e-05	0	0	0	0	0	0	0	0	5.57728e-06	Bacteria; Proteobacteria; Gammaproteobacteria; Chromatiales
New,CleanUp,ReferenceOTU1043802	0	0	0	0	1.41015e-05	0	0	0	0	0	0	0	0	4.46183e-05	Unassigned
FJ497619,1,1466	0	0	0	0	4.33894e-06	0	0	0	0	0	0	0	0	5.43785e-05	Bacteria; Proteobacteria; Gammaproteobacteria; Chromatiales; Ectothiorhodospiraceae; Acidiferrobacter; uncultured sediment bacterium
New,CleanUp,ReferenceOTU1119618	0	0	0	0	0	0	0	0	0	0	0	5.86792e-05	0	0	Bacteria; Proteobacteria; Gammaproteobacteria; Order Incertae Sedis; Family Incertae Sedis; Marinicella; uncultured bacterium
New,CleanUp,ReferenceOTU115145	0	0	0	0	0	0	0	0	0	0	0	5.86792e-05	0	0	Bacteria; Bacteroidetes; Cytophagia; Cytophagales; Flammeovirgaceae; Reichenbachiella; uncultured bacterium
New,ReferenceOTU952	0	0	0	0	0	0	0	0	0	0	0	5.86792e-05	0	0	Bacteria; Proteobacteria; Gammaproteobacteria
New,CleanUp,ReferenceOTU916458	0	0	0	0	0	0	0	0	0	0	0	0	0	5.85615e-05	Bacteria; Chlamydiae; Chlamydiae; Chlamydiales; Simkaniaceae
New,CleanUp,ReferenceOTU129193	0	0	0	0	0	0	0	0	0	0	0	0	0	5.85615e-05	Bacteria; Candidate division OD1; uncultured deep-sea bacterium; uncultured deep-sea bacterium; uncultured deep-sea bacterium; uncultured deep-sea bacterium; uncultured deep-sea bacterium
New,CleanUp,ReferenceOTU593168	0	0	0	0	4.77283e-05	0	0	0	0	0	5.21653e-06	0	0	5.57728e-06	Unassigned
New,CleanUp,ReferenceOTU142514	0	0	0	0	4.33894e-06	0	0	0	0	0	1.39107e-05	4.02061e-05	0	0	Bacteria; Bacteroidetes; Flavobacteriia; Flavobacteriales; Flavobacteriaceae; uncultured
New,CleanUp,ReferenceOTU112027	0	0	0	0	5.3152e-05	0	0	0	0	0	0	1.08665e-06	0	4.18296e-06	Bacteria; Proteobacteria; Gammaproteobacteria; Thiotrichales; Piscirickettsiaceae; uncultured
GU584845,1,1398	0	0	0	0	5.42367e-05	0	0	0	0	0	0	0	0	4.18296e-06	Bacteria; Proteobacteria; Gammaproteobacteria; E01-9C-26 marine group; uncultured bacterium; uncultured bacterium; uncultured bacterium
New,CleanUp,ReferenceOTU771128	0	0	0	0	4.98978e-05	0	0	0	0	0	0	0	0	8.36593e-06	Bacteria; Planctomycetes; Phycisphaerae; Phycisphaerales; Phycisphaeraceae; SM1A02; uncultured bacterium
New,CleanUp,ReferenceOTU1118115	0	0	0	0	5.09825e-05	0	0	0	0	0	0	0	0	6.9716e-06	Bacteria; Proteobacteria; Gammaproteobacteria; Xanthomonadales; Xanthomonadaceae
New,CleanUp,ReferenceOTU833937	0	0	0	0	5.09825e-05	0	0	0	0	0	0	0	0	6.9716e-06	Bacteria; Proteobacteria; Gammaproteobacteria; Chromatiales; Chromatiaceae; Nitrosococcus; uncultured bacterium
New,CleanUp,ReferenceOTU1035713	0	0	0	0	2.16947e-05	0	0	0	0	0	0	0	0	3.62523e-05	Bacteria; Proteobacteria; Gammaproteobacteria
New,CleanUp,ReferenceOTU747699	0	0	0	0	2.16947e-06	0	0	0	0	0	0	0	0	5.57728e-05	Bacteria; Proteobacteria; Gammaproteobacteria; Thiotrichales; Thiotrichaceae; uncultured; uncultured gamma proteobacterium
New,CleanUp,ReferenceOTU308104	0	0	0	0	7.59314e-06	0	0	0	0	0	0	4.88993e-05	0	1.39432e-06	Bacteria; Actinobacteria; Acidimicrobiia; Acidimicrobiales; Acidimicrobiaceae; uncultured; uncultured bacterium
New,CleanUp,ReferenceOTU1126494	0	0	0	0	1.30168e-05	0	0	0	0	0	0	0	1.61428e-06	4.32239e-05	Bacteria; Proteobacteria; Alphaproteobacteria; DB1-14; uncultured alpha proteobacterium; uncultured alpha proteobacterium; uncultured alpha proteobacterium
New,CleanUp,ReferenceOTU276876	0	0	0	0	0	0	0	0	0	0	5.5643e-05	2.1733e-06	0	0	Bacteria; Actinobacteria; Acidimicrobiia; Acidimicrobiales; uncultured; uncultured bacterium; uncultured bacterium
New,CleanUp,ReferenceOTU648467	0	0	0	0	3.2542e-06	0	0	0	0	0	1.21719e-05	4.23794e-05	0	0	Bacteria; Proteobacteria; Epsilonproteobacteria; Campylobacterales; Helicobacteraceae; Sulfurimonas; uncultured bacterium
New,CleanUp,ReferenceOTU289313	0	0	0	0	4.66436e-05	0	0	0	0	0	0	0	0	1.11546e-05	Bacteria; Bacteroidetes; VC2,1 Bac22; uncultured bacterium; uncultured bacterium; uncultured bacterium; uncultured bacterium
New,CleanUp,ReferenceOTU240441	0	0	0	0	0	0	0	0	0	0	0	5.75925e-05	0	0	Bacteria; Bacteroidetes; Flavobacteriia; Flavobacteriales; Flavobacteriaceae; Actibacter
New,CleanUp,ReferenceOTU959601	0	0	0	0	0	0	0	0	0	0	0	5.75925e-05	0	0	Bacteria; Proteobacteria; Gammaproteobacteria; Thiotrichales; Piscirickettsiaceae; endosymbionts; uncultured bacterium
New,CleanUp,ReferenceOTU380244	0	0	0	0	0	0	0	0	0	0	0	5.75925e-05	0	0	Bacteria; Bacteroidetes; Flavobacteriia; Flavobacteriales; Flavobacteriaceae; uncultured
New,CleanUp,ReferenceOTU68797	0	0	0	0	3.2542e-06	0	0	0	0	0	1.73884e-05	3.69462e-05	0	0	Bacteria; Proteobacteria; Alphaproteobacteria; SB1-18; uncultured bacterium; uncultured bacterium; uncultured bacterium
New,CleanUp,ReferenceOTU662586	0	0	0	0	2.60336e-05	0	0	0	0	0	0	3.15129e-05	0	0	Bacteria; Proteobacteria; Alphaproteobacteria; DB1-14; uncultured bacterium; uncultured bacterium; uncultured bacterium
New,CleanUp,ReferenceOTU246667	0	0	0	0	2.49489e-05	0	0	0	0	0	0	3.25996e-06	0	2.92807e-05	Unassigned
New,CleanUp,ReferenceOTU1108315	0	0	0	0	0	0	0	0	0	0	5.73818e-05	0	0	0	Unassigned
New,CleanUp,ReferenceOTU51360	0	0	0	0	0	0	0	0	0	0	5.73818e-05	0	0	0	Unassigned
New,CleanUp,ReferenceOTU941919	0	0	0	0	0	0	0	0	0	0	5.73818e-05	0	0	0	Bacteria; Bacteroidetes; Cytophagia; Cytophagales
New,CleanUp,ReferenceOTU956680	0	0	0	0	0	0	0	0	0	0	5.73818e-05	0	0	0	Bacteria; Proteobacteria; Gammaproteobacteria; Methylococcales; Marine Methylotrophic Group 2; uncultured bacterium; uncultured bacterium
New,CleanUp,ReferenceOTU724670	0	0	0	0	0	0	0	0	0	0	5.73818e-05	0	0	0	Unassigned
New,CleanUp,ReferenceOTU644552	0	0	0	0	0	0	0	0	0	0	5.73818e-05	0	0	0	Unassigned
New,CleanUp,ReferenceOTU250511	0	0	0	0	0	0	0	0	0	0	5.73818e-05	0	0	0	Bacteria; Proteobacteria; Gammaproteobacteria; Thiotrichales; Piscirickettsiaceae; Thiomicrospira; uncultured bacterium
New,CleanUp,ReferenceOTU1115267	0	0	0	0	0	0	0	0	0	0	5.73818e-05	0	0	0	Bacteria; Proteobacteria; Gammaproteobacteria; Methylococcales; IheB2-23; uncultured bacterium; uncultured bacterium
New,CleanUp,ReferenceOTU606872	0	0	0	0	0	0	0	0	0	0	4.86876e-05	8.69321e-06	0	0	Bacteria; Bacteroidetes; Cytophagia; Cytophagales; Flammeovirgaceae; uncultured; uncultured bacterium
New,CleanUp,ReferenceOTU21203	0	0	0	0	3.36268e-05	0	0	0	0	0	0	0	0	2.37035e-05	Bacteria; Proteobacteria; AEGEAN-245; uncultured bacterium; uncultured bacterium; uncultured bacterium; uncultured bacterium
AB293202,1,1250	0	0	0	0	4.33894e-06	0	0	0	0	0	0	0	0	5.29842e-05	Bacteria; Proteobacteria; Deltaproteobacteria; Sh765B-TzT-29; uncultured bacterium; uncultured bacterium; uncultured bacterium
New,CleanUp,ReferenceOTU150320	0	0	0	0	3.90504e-05	0	0	0	0	0	0	0	0	1.81262e-05	Unassigned
New,CleanUp,ReferenceOTU897422	0	0	0	0	2.92878e-05	0	0	0	0	0	0	0	0	2.78864e-05	Unassigned
HQ727661,1,1512	0	0	0	0	1.95252e-05	0	0	0	0	0	0	0	0	3.76467e-05	Bacteria; Planctomycetes; Planctomycetacia; Planctomycetales; Planctomycetaceae; Planctomyces; uncultured planctomycete
New,CleanUp,ReferenceOTU1107030	0	0	0	0	0	0	0	0	0	0	0	0	0	5.71672e-05	Bacteria; Proteobacteria; Gammaproteobacteria; Chromatiales; Ectothiorhodospiraceae; Acidiferrobacter; uncultured sediment bacterium
New,CleanUp,ReferenceOTU956360	0	0	0	0	0	0	0	0	0	0	2.78215e-05	2.93396e-05	0	0	Bacteria; Proteobacteria; Alphaproteobacteria; Rhodobacterales; Rhodobacteraceae
New,CleanUp,ReferenceOTU115072	0	0	0	0	5.42367e-05	0	0	0	0	0	0	0	0	2.78864e-06	Bacteria; Bacteroidetes; Flavobacteriia; Flavobacteriales; Flavobacteriaceae; uncultured
AB858555,1,1385	0	0	0	0	1.41015e-05	0	0	0	0	0	0	1.08665e-06	0	4.18296e-05	Bacteria; Proteobacteria; Gammaproteobacteria; Gammaproteobacteria Incertae Sedis; Unknown Family; Thiohalophilus; uncultured gamma proteobacterium
New,CleanUp,ReferenceOTU569224	0	0	0	0	5.42367e-06	0	0	0	0	0	0	0	0	5.15899e-05	Unassigned
New,CleanUp,ReferenceOTU281157	0	0	0	0	5.42367e-06	0	0	0	0	0	0	0	0	5.15899e-05	Bacteria; Proteobacteria; Gammaproteobacteria; Gammaproteobacteria Incertae Sedis; Unknown Family; Thiohalophilus; uncultured gamma proteobacterium
New,CleanUp,ReferenceOTU736906	0	0	0	0	5.42367e-05	0	0	0	0	0	0	1.08665e-06	1.61428e-06	0	Unassigned
FJ516839,1,1475	0	0	0	0	4.01352e-05	0	0	0	0	0	0	0	0	1.67319e-05	Bacteria; Proteobacteria; Deltaproteobacteria; Bdellovibrionales; Bdellovibrionaceae; Bdellovibrio
New,CleanUp,ReferenceOTU450946	0	0	0	0	1.08473e-06	0	0	0	0	0	0	0	0	5.57728e-05	Bacteria; Proteobacteria; Alphaproteobacteria; Rickettsiales; Rickettsiaceae; Rickettsia; uncultured Rickettsiales bacterium
EU491720,1,1406	0	0	0	0	3.79657e-05	0	0	0	0	0	0	1.73864e-05	0	1.39432e-06	Bacteria; Proteobacteria; Alphaproteobacteria; Rhizobiales; Hyphomicrobiaceae; Filomicrobium; uncultured bacterium
New,CleanUp,ReferenceOTU444645	0	0	0	0	0	0	0	0	0	0	5.5643e-05	1.08665e-06	0	0	Bacteria; Proteobacteria
New,CleanUp,ReferenceOTU535012	0	0	0	0	0	0	0	0	0	0	5.5643e-05	1.08665e-06	0	0	Unassigned
New,CleanUp,ReferenceOTU852780	0	0	0	0	3.57962e-05	0	0	0	0	0	0	0	0	2.09148e-05	Bacteria; Proteobacteria; Deltaproteobacteria; Myxococcales
New,CleanUp,ReferenceOTU141140	0	0	0	0	3.57962e-05	0	0	0	0	0	0	0	0	2.09148e-05	Bacteria; Candidate division OD1; uncultured bacterium; uncultured bacterium; uncultured bacterium; uncultured bacterium; uncultured bacterium
New,CleanUp,ReferenceOTU72046	0	0	0	0	5.09825e-05	0	0	0	0	0	0	0	0	5.57728e-06	Unassigned
New,CleanUp,ReferenceOTU463332	0	0	0	0	4.01352e-05	0	0	0	0	0	0	1.08665e-06	0	1.53375e-05	Bacteria; Planctomycetes; OM190; uncultured bacterium; uncultured bacterium; uncultured bacterium; uncultured bacterium
New,CleanUp,ReferenceOTU163004	0	0	0	0	2.16947e-05	0	0	0	0	0	0	0	0	3.4858e-05	Bacteria; Lentisphaerae; Oligosphaeria; uncultured bacterium; uncultured bacterium; uncultured bacterium; uncultured bacterium
New,ReferenceOTU422	0	0	0	0	1.19321e-05	0	0	0	0	0	0	0	0	4.46183e-05	Bacteria; Acidobacteria; Subgroup 22; uncultured bacterium; uncultured bacterium; uncultured bacterium; uncultured bacterium
New,CleanUp,ReferenceOTU784350	0	0	0	0	0	0	0	0	0	0	3.47769e-05	2.1733e-05	0	0	Unassigned
New,CleanUp,ReferenceOTU190456	0	0	0	0	0	0	0	0	0	0	1.73884e-05	3.91195e-05	0	0	Bacteria; Bacteroidetes; Flavobacteriia; Flavobacteriales; Flavobacteriaceae; Lutibacter; uncultured Bacteroidetes bacterium
KF799897,1,1455	0	0	0	0	0	0	0	0	0	0	0	5.65059e-05	0	0	Bacteria; Bacteroidetes; Flavobacteriia; Flavobacteriales; Cryomorphaceae; Crocinitomix; uncultured bacterium
New,ReferenceOTU809	0	0	0	0	0	0	0	0	0	0	0	5.65059e-05	0	0	Bacteria; Bacteroidetes; Cytophagia; Cytophagales; Flammeovirgaceae; Reichenbachiella; uncultured bacterium
New,CleanUp,ReferenceOTU79268	0	0	0	0	0	0	0	0	0	0	2.2605e-05	3.36862e-05	0	0	Bacteria; Proteobacteria; Gammaproteobacteria; Thiotrichales; Piscirickettsiaceae; Thiomicrospira; uncultured gamma proteobacterium
New,CleanUp,ReferenceOTU916383	0	0	0	0	0	0	0	0	0	0	5.21653e-06	5.10726e-05	0	0	Bacteria; Proteobacteria; Gammaproteobacteria; BD7-8 marine group
AM997565,1,1518	0	0	0	0	4.23046e-05	0	0	0	0	0	0	0	0	1.39432e-05	Bacteria; Planctomycetes; OM190
GU230455,1,1502	0	0	0	0	1.30168e-05	0	0	0	0	0	0	0	0	4.32239e-05	Bacteria; Planctomycetes; OM190; uncultured bacterium; uncultured bacterium; uncultured bacterium; uncultured bacterium
New,CleanUp,ReferenceOTU300372	0	0	0	0	4.77283e-05	0	0	0	0	0	0	0	0	8.36593e-06	Unassigned
New,CleanUp,ReferenceOTU621327	0	0	0	0	0	0	0	0	0	0	1.73884e-06	5.43326e-05	0	0	Bacteria; Proteobacteria; Gammaproteobacteria
JN447496,1,1313	0	0	0	0	5.09825e-05	0	0	0	0	0	0	2.1733e-06	0	2.78864e-06	Bacteria; Proteobacteria; Alphaproteobacteria; DB1-14; uncultured organism; uncultured organism; uncultured organism
New,CleanUp,ReferenceOTU438084	0	0	0	0	1.41015e-05	0	0	0	0	0	0	0	0	4.18296e-05	Bacteria; Proteobacteria; Gammaproteobacteria; Thiotrichales; Thiotrichaceae; uncultured; uncultured gamma proteobacterium
New,CleanUp,ReferenceOTU392873	0	0	0	0	4.8813e-05	0	0	0	0	0	0	0	0	6.9716e-06	Bacteria; Proteobacteria; Gammaproteobacteria; Chromatiales; Chromatiaceae; Nitrosococcus; uncultured bacterium
New,CleanUp,ReferenceOTU658193	0	0	0	0	2.92878e-05	0	0	0	0	0	0	0	0	2.64921e-05	Bacteria; Bacteroidetes; VC2,1 Bac22; uncultured bacterium; uncultured bacterium; uncultured bacterium; uncultured bacterium
New,CleanUp,ReferenceOTU88147	0	0	0	0	0	0	0	0	0	0	0	0	0	5.57728e-05	Bacteria; Proteobacteria; Gammaproteobacteria; Chromatiales; Ectothiorhodospiraceae; Acidiferrobacter; uncultured gamma proteobacterium
New,CleanUp,ReferenceOTU506595	0	0	0	0	0	0	0	0	0	0	0	0	0	5.57728e-05	Unassigned
New,CleanUp,ReferenceOTU318635	0	0	0	0	0	0	0	0	0	0	0	0	0	5.57728e-05	Bacteria; Proteobacteria; Gammaproteobacteria; Legionellales; Coxiellaceae; Aquicella; uncultured bacterium
New,CleanUp,ReferenceOTU982877	0	0	0	0	0	0	0	0	0	0	0	0	0	5.57728e-05	Bacteria; Proteobacteria; Gammaproteobacteria
New,CleanUp,ReferenceOTU443081	0	0	0	0	0	0	0	0	0	0	5.5643e-05	0	0	0	Unassigned
New,CleanUp,ReferenceOTU172877	0	0	0	0	0	0	0	0	0	0	5.5643e-05	0	0	0	Unassigned
New,CleanUp,ReferenceOTU543447	0	0	0	0	0	0	0	0	0	0	5.5643e-05	0	0	0	Unassigned
New,CleanUp,ReferenceOTU68890	0	0	0	0	0	0	0	0	0	0	5.5643e-05	0	0	0	Unassigned
New,CleanUp,ReferenceOTU908918	0	0	0	0	2.16947e-06	0	0	0	0	0	3.47769e-06	4.9986e-05	0	0	Bacteria; Planctomycetes; Planctomycetacia; Planctomycetales; Planctomycetaceae; Planctomyces; uncultured bacterium
New,CleanUp,ReferenceOTU969605	0	0	0	0	4.44741e-05	0	0	0	0	0	0	0	0	1.11546e-05	Unassigned
New,CleanUp,ReferenceOTU635711	0	0	0	0	4.44741e-05	0	0	0	0	0	0	0	0	1.11546e-05	Bacteria; Proteobacteria; Alphaproteobacteria; DB1-14; uncultured bacterium; uncultured bacterium; uncultured bacterium
New,CleanUp,ReferenceOTU1112459	0	0	0	0	2.49489e-05	0	0	0	0	0	0	0	0	3.06751e-05	Bacteria; TM6; uncultured organism; uncultured organism; uncultured organism; uncultured organism; uncultured organism
New,CleanUp,ReferenceOTU1130020	0	0	0	0	1.51863e-05	0	0	0	0	0	0	0	0	4.04353e-05	Bacteria; Proteobacteria; Gammaproteobacteria; Chromatiales; Chromatiaceae; Nitrosococcus; uncultured bacterium
New,CleanUp,ReferenceOTU935321	0	0	0	0	5.42367e-06	0	0	0	0	0	0	0	0	5.01956e-05	Bacteria; Bacteroidetes; Flavobacteriia; Flavobacteriales; Flavobacteriaceae
New,CleanUp,ReferenceOTU122284	0	0	0	0	5.42367e-06	0	0	0	0	0	0	0	0	5.01956e-05	Unassigned
New,CleanUp,ReferenceOTU503967	0	0	0	0	3.03726e-05	0	0	0	0	0	0	0	0	2.50978e-05	Bacteria; Proteobacteria; Gammaproteobacteria
New,CleanUp,ReferenceOTU449345	0	0	0	0	2.06099e-05	0	0	0	0	0	0	0	0	3.4858e-05	Unassigned
New,CleanUp,ReferenceOTU607520	0	0	0	0	1.08473e-05	0	0	0	0	0	0	0	0	4.46183e-05	Bacteria; Proteobacteria; Deltaproteobacteria; Sh765B-TzT-29; uncultured bacterium; uncultured bacterium; uncultured bacterium
New,CleanUp,ReferenceOTU372002	0	0	0	0	0	0	0	0	0	0	5.21653e-05	3.25996e-06	0	0	Bacteria; Proteobacteria; Alphaproteobacteria; Rhodobacterales; Rhodobacteraceae; Roseobacter clade NAC11-7 lineage
New,CleanUp,ReferenceOTU526072	0	0	0	0	0	0	0	0	0	0	0	5.54192e-05	0	0	Bacteria; Proteobacteria; Gammaproteobacteria; Xanthomonadales
DQ890443,1,1480	0	0	0	0	0	0	0	0	0	0	0	5.54192e-05	0	0	Bacteria; Bacteroidetes; Flavobacteriia; Flavobacteriales; Flavobacteriaceae
New,CleanUp,ReferenceOTU411287	0	0	0	0	1.19321e-05	0	0	0	0	0	0	4.34661e-06	0	3.9041e-05	Bacteria; Bacteroidetes; Flavobacteriia; Flavobacteriales; Flavobacteriaceae
New,CleanUp,ReferenceOTU392058	0	0	0	0	2.60336e-05	0	0	0	0	0	0	0	0	2.92807e-05	Bacteria; Candidate division TM7; uncultured bacterium; uncultured bacterium; uncultured bacterium; uncultured bacterium; uncultured bacterium
New,ReferenceOTU570	0	0	0	0	6.5084e-06	0	0	0	0	0	0	0	0	4.88012e-05	Unassigned
New,CleanUp,ReferenceOTU771443	0	0	0	0	5.09825e-05	0	0	0	0	0	0	0	0	4.18296e-06	Bacteria; Proteobacteria; Alphaproteobacteria; DB1-14; uncultured bacterium; uncultured bacterium; uncultured bacterium
New,CleanUp,ReferenceOTU819692	0	0	0	0	7.59314e-06	0	0	0	0	0	0	0	0	4.74069e-05	Bacteria; Proteobacteria; Gammaproteobacteria; Chromatiales; Chromatiaceae; Nitrosococcus; uncultured bacterium
New,ReferenceOTU2073	0	0	0	0	1.08473e-06	0	0	0	0	0	2.78215e-05	2.60796e-05	0	0	Bacteria; Proteobacteria; Epsilonproteobacteria; Campylobacterales; Helicobacteraceae; Sulfurimonas; uncultured bacterium
New,CleanUp,ReferenceOTU522323	0	0	0	0	0	0	0	0	0	0	0	5.21593e-05	0	2.78864e-06	Bacteria; Bacteroidetes; Flavobacteriia; Flavobacteriales; Flavobacteriaceae; Lutibacter; uncultured Bacteroidetes bacterium
New,CleanUp,ReferenceOTU1040363	0	0	0	0	4.23046e-05	0	0	0	0	0	0	0	0	1.25489e-05	Unassigned
New,CleanUp,ReferenceOTU183760	0	0	0	0	1.30168e-05	0	0	0	0	0	0	0	0	4.18296e-05	Bacteria; NPL-UPA2; uncultured bacterium; uncultured bacterium; uncultured bacterium; uncultured bacterium; uncultured bacterium
New,CleanUp,ReferenceOTU971344	0	0	0	0	0	0	0	0	0	0	5.04265e-05	4.34661e-06	0	0	Bacteria; Bacteroidetes; Cytophagia; Cytophagales; Flammeovirgaceae
New,CleanUp,ReferenceOTU555018	0	0	0	0	4.77283e-05	0	0	0	0	0	0	0	0	6.9716e-06	Bacteria; Proteobacteria; Alphaproteobacteria; Rickettsiales; SM2D12; uncultured alpha proteobacterium; uncultured alpha proteobacterium
New,CleanUp,ReferenceOTU133036	0	0	0	0	8.67787e-06	0	0	0	0	0	0	0	0	4.60126e-05	Bacteria; Bacteroidetes; Sphingobacteriia; Sphingobacteriales; NS11-12 marine group; uncultured bacterium; uncultured bacterium
New,CleanUp,ReferenceOTU34911	0	0	0	0	0	0	0	0	0	0	3.47769e-06	5.10726e-05	0	0	Bacteria; Proteobacteria; Gammaproteobacteria; Thiotrichales; Piscirickettsiaceae; uncultured; uncultured bacterium
New,CleanUp,ReferenceOTU636072	0	0	0	0	0	0	0	0	0	0	0	0	0	5.43785e-05	Bacteria; Proteobacteria; Gammaproteobacteria; Thiotrichales; Thiotrichaceae; uncultured
New,CleanUp,ReferenceOTU279809	0	0	0	0	0	0	0	0	0	0	0	0	0	5.43785e-05	Unassigned
New,CleanUp,ReferenceOTU510029	0	0	0	0	0	0	0	0	0	0	0	0	0	5.43785e-05	Bacteria; Proteobacteria; Gammaproteobacteria; Chromatiales; Ectothiorhodospiraceae; Acidiferrobacter
HQ407221,1,1411	0	0	0	0	1.08473e-06	0	0	0	0	0	0	0	5.32713e-05	0	Bacteria; Proteobacteria; Gammaproteobacteria; Enterobacteriales; Enterobacteriaceae; Enterobacter; uncultured bacterium
New,CleanUp,ReferenceOTU285595	0	0	0	0	0	0	0	0	0	0	5.21653e-05	2.1733e-06	0	0	Bacteria; Proteobacteria; Gammaproteobacteria; Methylococcales; Marine Methylotrophic Group 2; uncultured bacterium; uncultured bacterium
New,CleanUp,ReferenceOTU922710	0	0	0	0	0	0	0	0	0	0	4.34711e-05	1.08665e-05	0	0	Bacteria; Proteobacteria; Gammaproteobacteria
New,CleanUp,ReferenceOTU285449	0	0	0	0	0	0	0	0	0	0	0	5.43326e-05	0	0	Bacteria; Bacteroidetes; Flavobacteriia; Flavobacteriales; Flavobacteriaceae; Lutibacter; uncultured Bacteroidetes bacterium
New,CleanUp,ReferenceOTU967804	0	0	0	0	0	0	0	0	0	0	0	5.43326e-05	0	0	Bacteria; Proteobacteria; Gammaproteobacteria; Thiotrichales; Piscirickettsiaceae; endosymbionts; uncultured bacterium
New,CleanUp,ReferenceOTU1022183	0	0	0	0	0	0	0	0	0	0	0	5.43326e-05	0	0	Bacteria; Proteobacteria; Gammaproteobacteria; Thiotrichales; Piscirickettsiaceae; endosymbionts; uncultured bacterium
New,CleanUp,ReferenceOTU546665	0	0	0	0	0	0	0	0	0	0	0	5.43326e-05	0	0	Bacteria; Proteobacteria; Alphaproteobacteria; SB1-18; uncultured alpha proteobacterium; uncultured alpha proteobacterium; uncultured alpha proteobacterium
JQ199543,1,1351	0	0	0	0	0	0	0	0	0	0	6.95537e-06	4.45527e-05	0	2.78864e-06	Bacteria; Bacteroidetes; Sphingobacteriia; Sphingobacteriales; NS11-12 marine group; uncultured bacterium; uncultured bacterium
New,CleanUp,ReferenceOTU268910	0	0	0	0	0	0	0	0	0	0	5.39041e-05	0	0	0	Bacteria; Proteobacteria; Gammaproteobacteria; Methylococcales
New,CleanUp,ReferenceOTU1059970	0	0	0	0	0	0	0	0	0	0	5.39041e-05	0	0	0	Unassigned
New,CleanUp,ReferenceOTU494640	0	0	0	0	0	0	0	0	0	0	5.39041e-05	0	0	0	Bacteria; Bacteroidetes; Cytophagia; Cytophagales; Flammeovirgaceae; uncultured; uncultured bacterium
New,CleanUp,ReferenceOTU299902	0	0	0	0	0	0	0	0	0	0	5.39041e-05	0	0	0	Bacteria; Proteobacteria; Gammaproteobacteria; Oceanospirillales; SUP05 cluster; uncultured bacterium; uncultured bacterium
New,CleanUp,ReferenceOTU109859	0	0	0	0	0	0	0	0	0	0	5.39041e-05	0	0	0	Unassigned
New,CleanUp,ReferenceOTU975809	0	0	0	0	0	0	0	0	0	0	5.39041e-05	0	0	0	Bacteria; Bacteroidetes; Flavobacteriia; Flavobacteriales; Flavobacteriaceae; Lutibacter; uncultured bacterium
New,CleanUp,ReferenceOTU554873	0	0	0	0	2.16947e-06	0	0	0	0	0	1.91273e-05	3.25996e-05	0	0	Unassigned
New,CleanUp,ReferenceOTU1140335	0	0	0	0	5.09825e-05	0	0	0	0	0	0	0	0	2.78864e-06	Bacteria; Planctomycetes; Planctomycetacia; Planctomycetales; Planctomycetaceae; Planctomyces; uncultured bacterium
New,CleanUp,ReferenceOTU878100	0	0	0	0	1.19321e-05	0	0	0	0	0	0	0	0	4.18296e-05	Bacteria; Bacteroidetes; Flavobacteriia; Flavobacteriales; Flavobacteriaceae; Maritimimonas; uncultured bacterium
New,CleanUp,ReferenceOTU921125	0	0	0	0	2.16947e-06	0	0	0	0	0	0	0	0	5.15899e-05	Bacteria; Proteobacteria; Gammaproteobacteria
New,CleanUp,ReferenceOTU130224	0	0	0	0	1.08473e-06	0	0	0	0	0	5.04265e-05	2.1733e-06	0	0	Bacteria; Bacteroidetes; Flavobacteriia; Flavobacteriales; Flavobacteriaceae
New,CleanUp,ReferenceOTU721630	0	0	0	0	0	0	0	0	0	0	6.95537e-06	4.6726e-05	0	0	Bacteria; Proteobacteria; Gammaproteobacteria; Thiotrichales; Piscirickettsiaceae; Thiomicrospira; uncultured gamma proteobacterium
New,CleanUp,ReferenceOTU109588	0	0	0	0	0	0	0	0	0	0	3.47769e-06	4.9986e-05	0	0	Bacteria; Proteobacteria; Gammaproteobacteria; Thiotrichales; Piscirickettsiaceae; Thiomicrospira; uncultured bacterium
New,CleanUp,ReferenceOTU622881	0	0	0	0	2.82031e-05	0	0	0	0	0	0	0	0	2.50978e-05	Bacteria; Proteobacteria; Gammaproteobacteria; Chromatiales; Chromatiaceae; Nitrosococcus; uncultured bacterium
New,CleanUp,ReferenceOTU129357	0	0	0	0	8.67787e-06	0	0	0	0	0	0	0	0	4.46183e-05	Unassigned
EU775999,1,1396	0	0	0	0	0	0	0	0	0	0	0	0	5.32713e-05	0	Bacteria; Proteobacteria; Gammaproteobacteria; Enterobacteriales; Enterobacteriaceae
EU469641,1,1397	0	0	0	0	0	0	0	0	0	0	0	0	5.32713e-05	0	Bacteria; Proteobacteria; Gammaproteobacteria; Pseudomonadales; Pseudomonadaceae; Pseudomonas
New,CleanUp,ReferenceOTU81632	0	0	0	0	0	0	0	0	0	0	0	5.32459e-05	0	0	Bacteria; Proteobacteria; Gammaproteobacteria; Thiotrichales; Piscirickettsiaceae; endosymbionts; uncultured bacterium
New,CleanUp,ReferenceOTU811653	0	0	0	0	0	0	0	0	0	0	0	5.32459e-05	0	0	Bacteria; Proteobacteria; Gammaproteobacteria; Thiotrichales; Piscirickettsiaceae; Thiomicrospira; uncultured bacterium
New,CleanUp,ReferenceOTU356022	0	0	0	0	0	0	0	0	0	0	0	0	1.61428e-06	5.15899e-05	Bacteria; Candidate division BRC1; uncultured bacterium; uncultured bacterium; uncultured bacterium; uncultured bacterium; uncultured bacterium
New,CleanUp,ReferenceOTU873940	0	0	0	0	0	0	0	0	0	0	4.86876e-05	4.34661e-06	0	0	Bacteria; Proteobacteria; Gammaproteobacteria; Methylococcales; Marine Methylotrophic Group 2; uncultured bacterium; uncultured bacterium
New,CleanUp,ReferenceOTU1080537	0	0	0	0	3.90504e-05	0	0	0	0	0	0	0	0	1.39432e-05	Unassigned
New,CleanUp,ReferenceOTU247653	0	0	0	0	0	0	0	0	0	0	0	0	0	5.29842e-05	Bacteria; Proteobacteria; Gammaproteobacteria; Chromatiales; Ectothiorhodospiraceae; Acidiferrobacter
New,CleanUp,ReferenceOTU858704	0	0	0	0	0	0	0	0	0	0	0	0	0	5.29842e-05	Bacteria; Proteobacteria; Gammaproteobacteria; Gammaproteobacteria Incertae Sedis; Unknown Family; Thiohalophilus; uncultured gamma proteobacterium
New,CleanUp,ReferenceOTU817471	0	0	0	0	0	0	0	0	0	0	0	0	0	5.29842e-05	Bacteria; Planctomycetes; OM190; uncultured bacterium; uncultured bacterium; uncultured bacterium; uncultured bacterium
New,CleanUp,ReferenceOTU314374	0	0	0	0	0	0	0	0	0	0	0	0	0	5.29842e-05	Bacteria; Proteobacteria; Gammaproteobacteria; Thiotrichales; Thiotrichaceae; uncultured; uncultured gamma proteobacterium
New,CleanUp,ReferenceOTU267433	0	0	0	0	0	0	0	0	0	0	0	0	0	5.29842e-05	Bacteria; Proteobacteria; Gammaproteobacteria
New,CleanUp,ReferenceOTU539406	0	0	0	0	0	0	0	0	0	0	0	0	0	5.29842e-05	Bacteria; Proteobacteria; Gammaproteobacteria; Pseudomonadales; Pseudomonadaceae; Pseudomonas; uncultured sediment bacterium
New,CleanUp,ReferenceOTU618562	0	0	0	0	4.44741e-05	0	0	0	0	0	0	0	0	8.36593e-06	Bacteria; Candidate division OD1; uncultured bacterium; uncultured bacterium; uncultured bacterium; uncultured bacterium; uncultured bacterium
New,CleanUp,ReferenceOTU187840	0	0	0	0	0	0	0	0	0	0	4.52099e-05	7.60656e-06	0	0	Unassigned
New,CleanUp,ReferenceOTU336002	0	0	0	0	0	0	0	0	0	0	1.04331e-05	4.23794e-05	0	0	Bacteria; Proteobacteria; Gammaproteobacteria; Xanthomonadales; JTB255 marine benthic group
New,CleanUp,ReferenceOTU1076652	0	0	0	0	0	0	0	0	0	0	1.73884e-06	5.10726e-05	0	0	Bacteria; Proteobacteria; Deltaproteobacteria; Myxococcales; Sandaracinaceae
New,CleanUp,ReferenceOTU1018598	0	0	0	0	4.98978e-05	0	0	0	0	0	0	0	0	2.78864e-06	Bacteria; Bacteroidetes; Cytophagia; Cytophagales; Flammeovirgaceae; uncultured; uncultured bacterium
New,CleanUp,ReferenceOTU784694	0	0	0	0	4.98978e-05	0	0	0	0	0	0	0	0	2.78864e-06	Bacteria; Proteobacteria; Deltaproteobacteria; Desulfuromonadales; GR-WP33-58
EU652610,1,1502	0	0	0	0	2.06099e-05	0	0	0	0	0	0	0	0	3.20694e-05	Bacteria; Proteobacteria; Deltaproteobacteria; Myxococcales; Haliangiaceae; Haliangium
New,ReferenceOTU1863	0	0	0	0	1.08473e-06	0	0	0	0	0	0	0	0	5.15899e-05	Bacteria; Proteobacteria; Gammaproteobacteria; Thiotrichales; Thiotrichaceae; uncultured; uncultured gamma proteobacterium
New,CleanUp,ReferenceOTU1124793	0	0	0	0	1.08473e-06	0	0	0	0	0	0	0	0	5.15899e-05	Bacteria; Proteobacteria; Alphaproteobacteria; Rhizobiales; Rhodobiaceae; Rhodobium; uncultured bacterium
New,CleanUp,ReferenceOTU661753	0	0	0	0	0	0	0	0	0	0	5.04265e-05	2.1733e-06	0	0	Bacteria; Proteobacteria; Alphaproteobacteria; SB1-18; uncultured bacterium; uncultured bacterium; uncultured bacterium
New,CleanUp,ReferenceOTU61401	0	0	0	0	0	0	0	0	0	0	2.95603e-05	2.28197e-05	0	0	Bacteria; Proteobacteria; Gammaproteobacteria; Order Incertae Sedis; Family Incertae Sedis; Marinicella; uncultured bacterium
New,CleanUp,ReferenceOTU336162	0	0	0	0	0	0	0	0	0	0	3.47769e-06	4.88993e-05	0	0	Bacteria; Proteobacteria; Gammaproteobacteria; Order Incertae Sedis; Family Incertae Sedis; Marinicella; uncultured bacterium
New,CleanUp,ReferenceOTU247390	0	0	0	0	5.09825e-05	0	0	0	0	0	0	0	0	1.39432e-06	Bacteria
GQ261775,1,1464	0	0	0	0	4.01352e-05	0	0	0	0	0	0	1.08665e-06	0	1.11546e-05	Bacteria; Proteobacteria; Gammaproteobacteria; Xanthomonadales; JTB255 marine benthic group
New,CleanUp,ReferenceOTU96381	0	0	0	0	4.12199e-05	0	0	0	0	0	0	0	0	1.11546e-05	Bacteria; Planctomycetes; Planctomycetacia; Planctomycetales; Planctomycetaceae; Pir4 lineage; uncultured bacterium
New,CleanUp,ReferenceOTU597136	0	0	0	0	3.14573e-05	0	0	0	0	0	0	0	0	2.09148e-05	Bacteria; Proteobacteria
New,CleanUp,ReferenceOTU234500	0	0	0	0	1.19321e-05	0	0	0	0	0	0	0	0	4.04353e-05	Bacteria; Proteobacteria; Gammaproteobacteria; Chromatiales; Ectothiorhodospiraceae
New,CleanUp,ReferenceOTU95153	0	0	0	0	4.55588e-05	0	0	0	0	0	0	1.08665e-06	0	5.57728e-06	Bacteria; Proteobacteria; Betaproteobacteria; Hydrogenophilales; Hydrogenophilaceae
New,CleanUp,ReferenceOTU157161	0	0	0	0	1.73557e-05	0	0	0	0	0	0	0	0	3.4858e-05	Bacteria; Proteobacteria; Alphaproteobacteria; Rhodospirillales; Rhodospirillaceae; uncultured; uncultured bacterium
New,CleanUp,ReferenceOTU609056	0	0	0	0	7.59314e-06	0	0	0	0	0	0	0	0	4.46183e-05	Bacteria; Gemmatimonadetes; Gemmatimonadetes; Gemmatimonadales; Gemmatimonadaceae; uncultured; uncultured bacterium
New,CleanUp,ReferenceOTU694956	0	0	0	0	0	0	0	0	0	0	5.21653e-05	0	0	0	Bacteria; Proteobacteria; Gammaproteobacteria; Thiotrichales; Piscirickettsiaceae; Marine Methylotrophic Group 3; uncultured gamma proteobacterium
New,CleanUp,ReferenceOTU493520	0	0	0	0	0	0	0	0	0	0	5.21653e-05	0	0	0	Unassigned
New,CleanUp,ReferenceOTU673846	0	0	0	0	0	0	0	0	0	0	5.21653e-05	0	0	0	Unassigned
New,CleanUp,ReferenceOTU1057640	0	0	0	0	0	0	0	0	0	0	5.21653e-05	0	0	0	Bacteria; Bacteroidetes; Flavobacteriia; Flavobacteriales; Flavobacteriaceae; Lutibacter
New,CleanUp,ReferenceOTU732808	0	0	0	0	0	0	0	0	0	0	5.21653e-05	0	0	0	Bacteria; Bacteroidetes; Flavobacteriia; Flavobacteriales; Flavobacteriaceae; Ulvibacter
New,CleanUp,ReferenceOTU420222	0	0	0	0	0	0	0	0	0	0	5.21653e-05	0	0	0	Bacteria; Bacteroidetes; Flavobacteriia; Flavobacteriales; Flavobacteriaceae; uncultured
New,CleanUp,ReferenceOTU902484	0	0	0	0	0	0	0	0	0	0	5.21653e-05	0	0	0	Bacteria; Proteobacteria; Gammaproteobacteria; Gammaproteobacteria Incertae Sedis; Unknown Family; Arenicella; uncultured bacterium
New,CleanUp,ReferenceOTU187936	0	0	0	0	0	0	0	0	0	0	5.21653e-05	0	0	0	Unassigned
New,CleanUp,ReferenceOTU77640	0	0	0	0	0	0	0	0	0	0	5.21653e-05	0	0	0	Unassigned
New,ReferenceOTU885	0	0	0	0	0	0	0	0	0	0	5.21653e-05	0	0	0	Bacteria; Proteobacteria; Epsilonproteobacteria; Campylobacterales; Helicobacteraceae; Sulfurimonas
New,CleanUp,ReferenceOTU713044	0	0	0	0	0	0	0	0	0	0	1.73884e-05	3.47729e-05	0	0	Bacteria; Proteobacteria; Gammaproteobacteria; Order Incertae Sedis; Family Incertae Sedis; Marinicella; uncultured bacterium
New,CleanUp,ReferenceOTU909915	0	0	0	0	0	0	0	0	0	0	0	5.21593e-05	0	0	Bacteria; Candidate division OD1; uncultured bacterium; uncultured bacterium; uncultured bacterium; uncultured bacterium; uncultured bacterium
JN454441,1,1401	0	0	0	0	0	0	0	0	0	0	0	5.21593e-05	0	0	Bacteria; Planctomycetes; Phycisphaerae; 062DZ93 hypersaline microbial mat group; uncultured organism; uncultured organism; uncultured organism
New,CleanUp,ReferenceOTU1033624	0	0	0	0	0	0	0	0	0	0	0	5.21593e-05	0	0	Bacteria; Proteobacteria; Gammaproteobacteria; Order Incertae Sedis; Family Incertae Sedis; Marinicella; uncultured bacterium
New,CleanUp,ReferenceOTU940081	0	0	0	0	0	0	0	0	0	0	0	5.21593e-05	0	0	Bacteria; Proteobacteria; Deltaproteobacteria; SAR324 clade(Marine group B); uncultured bacterium; uncultured bacterium; uncultured bacterium
New,CleanUp,ReferenceOTU103853	0	0	0	0	0	0	0	0	0	0	0	5.21593e-05	0	0	Bacteria; Proteobacteria; Alphaproteobacteria; SB1-18; uncultured bacterium; uncultured bacterium; uncultured bacterium
New,CleanUp,ReferenceOTU666930	0	0	0	0	0	0	0	0	0	0	0	5.21593e-05	0	0	Bacteria; Proteobacteria; Gammaproteobacteria; Methylococcales; IheB2-23; uncultured bacterium; uncultured bacterium
New,CleanUp,ReferenceOTU550314	0	0	0	0	4.77283e-05	0	0	0	0	0	0	0	1.61428e-06	2.78864e-06	Unassigned
JQ196510,1,1360	0	0	0	0	4.98978e-05	0	0	0	0	0	0	2.1733e-06	0	0	Bacteria; Bacteroidetes; Flavobacteriia; Flavobacteriales; Flavobacteriaceae; Pibocella
EU491854,1,1483	0	0	0	0	3.2542e-06	0	0	0	0	0	0	0	0	4.88012e-05	Bacteria; Planctomycetes; Planctomycetacia; Planctomycetales; Planctomycetaceae; Planctomyces; uncultured bacterium
New,CleanUp,ReferenceOTU293120	0	0	0	0	4.33894e-05	0	0	0	0	0	0	0	0	8.36593e-06	Bacteria; Proteobacteria; Gammaproteobacteria; Chromatiales
New,CleanUp,ReferenceOTU1074772	0	0	0	0	4.33894e-06	0	0	0	0	0	0	0	0	4.74069e-05	Bacteria; Planctomycetes; Pla4 lineage; uncultured bacterium; uncultured bacterium; uncultured bacterium; uncultured bacterium
New,CleanUp,ReferenceOTU115997	0	0	0	0	0	0	0	0	0	0	1.04331e-05	4.12928e-05	0	0	Bacteria; Proteobacteria; Gammaproteobacteria; Order Incertae Sedis; Family Incertae Sedis; Marinicella; uncultured bacterium
New,CleanUp,ReferenceOTU259691	0	0	0	0	9.76261e-06	0	0	0	0	0	0	0	0	4.18296e-05	Bacteria; Planctomycetes; Planctomycetacia; Planctomycetales; Planctomycetaceae; Planctomyces; uncultured bacterium
New,CleanUp,ReferenceOTU393178	0	0	0	0	0	0	0	0	0	0	0	0	0	5.15899e-05	Unassigned
New,CleanUp,ReferenceOTU152154	0	0	0	0	0	0	0	0	0	0	0	0	0	5.15899e-05	Bacteria; Proteobacteria; Gammaproteobacteria; Thiotrichales; Thiotrichaceae; uncultured; uncultured gamma proteobacterium
New,CleanUp,ReferenceOTU281023	0	0	0	0	0	0	0	0	0	0	0	0	0	5.15899e-05	Bacteria; Proteobacteria; Gammaproteobacteria; CS-B046
New,CleanUp,ReferenceOTU398399	0	0	0	0	0	0	0	0	0	0	3.3038e-05	1.84731e-05	0	0	Unassigned
GQ349333,1,1318	0	0	0	0	4.55588e-05	0	0	0	0	0	0	0	1.61428e-06	4.18296e-06	Bacteria; Proteobacteria; Alphaproteobacteria; Rhodospirillales; Rhodospirillaceae; Thalassospira; uncultured alpha proteobacterium
New,CleanUp,ReferenceOTU729450	0	0	0	0	0	0	0	0	0	0	4.69488e-05	4.34661e-06	0	0	Bacteria; Proteobacteria; Alphaproteobacteria; Rhodobacterales; Rhodobacteraceae; Pacificibacter; uncultured alpha proteobacterium
New,CleanUp,ReferenceOTU1113647	0	0	0	0	2.06099e-05	0	0	0	0	0	0	0	0	3.06751e-05	Bacteria; Proteobacteria; Gammaproteobacteria; Chromatiales; Ectothiorhodospiraceae
FJ905698,1,1377	0	0	0	0	1.08473e-06	0	0	0	0	0	0	0	0	5.01956e-05	Bacteria; Proteobacteria; Gammaproteobacteria; Chromatiales; Ectothiorhodospiraceae; Acidiferrobacter; uncultured bacterium
New,CleanUp,ReferenceOTU836665	0	0	0	0	3.2542e-06	0	0	0	0	0	0	3.25996e-06	0	4.46183e-05	Bacteria; Proteobacteria; Gammaproteobacteria; Pseudomonadales; Pseudomonadaceae; Pseudomonas
New,CleanUp,ReferenceOTU481835	0	0	0	0	0	0	0	0	0	0	3.47769e-05	1.62998e-05	0	0	Bacteria; Proteobacteria; Gammaproteobacteria; Thiotrichales; Piscirickettsiaceae; Marine Methylotrophic Group 3
New,CleanUp,ReferenceOTU916013	0	0	0	0	0	0	0	0	0	0	0	5.10726e-05	0	0	Bacteria; Proteobacteria; Gammaproteobacteria
New,CleanUp,ReferenceOTU220832	0	0	0	0	0	0	0	0	0	0	0	5.10726e-05	0	0	Bacteria; Proteobacteria; Deltaproteobacteria; Desulfobacterales; Desulfobulbaceae; Desulfobulbus; uncultured bacterium
New,CleanUp,ReferenceOTU416547	0	0	0	0	0	0	0	0	0	0	0	5.10726e-05	0	0	Bacteria; Proteobacteria; Deltaproteobacteria; Desulfobacterales; Desulfobulbaceae; Desulfobulbus; uncultured bacterium
New,CleanUp,ReferenceOTU797763	0	0	0	0	0	0	0	0	0	0	0	5.10726e-05	0	0	Bacteria; Bacteroidetes; Cytophagia; Cytophagales; Flammeovirgaceae; uncultured; uncultured bacterium
New,CleanUp,ReferenceOTU996000	0	0	0	0	0	0	0	0	0	0	0	5.10726e-05	0	0	Bacteria; Proteobacteria; Gammaproteobacteria; Gammaproteobacteria Incertae Sedis; Unknown Family; Thioprofundum; uncultured bacterium
New,CleanUp,ReferenceOTU2332	0	0	0	0	4.12199e-05	0	0	0	0	0	0	0	0	9.76025e-06	Unassigned
New,CleanUp,ReferenceOTU160283	0	0	0	0	0	0	0	0	0	0	2.2605e-05	2.82529e-05	0	0	Bacteria; Proteobacteria; Gammaproteobacteria; Order Incertae Sedis; Family Incertae Sedis; Marinicella; uncultured bacterium
New,CleanUp,ReferenceOTU470100	0	0	0	0	3.6881e-05	0	0	0	0	0	0	0	0	1.39432e-05	Unassigned
New,CleanUp,ReferenceOTU398753	0	0	0	0	0	0	0	0	0	0	1.91273e-05	3.15129e-05	0	0	Bacteria; Bacteroidetes; Flavobacteriia; Flavobacteriales; Flavobacteriaceae; Lutibacter; uncultured bacterium
New,CleanUp,ReferenceOTU634408	0	0	0	0	0	0	0	0	0	0	1.04331e-05	4.02061e-05	0	0	Bacteria; Proteobacteria; Epsilonproteobacteria; Campylobacterales; Helicobacteraceae; Sulfurimonas; uncultured bacterium
New,CleanUp,ReferenceOTU412089	0	0	0	0	0	0	0	0	0	0	1.73884e-06	4.88993e-05	0	0	Bacteria; Bacteroidetes; Flavobacteriia; Flavobacteriales; Flavobacteriaceae
New,CleanUp,ReferenceOTU21497	0	0	0	0	4.66436e-05	0	0	0	0	0	0	1.08665e-06	0	2.78864e-06	Bacteria; Bacteroidetes; Flavobacteriia; Flavobacteriales; Flavobacteriaceae; Lutibacter; uncultured Bacteroidetes bacterium
New,CleanUp,ReferenceOTU350657	0	0	0	0	0	0	0	0	0	0	5.04265e-05	0	0	0	Bacteria; Proteobacteria; Gammaproteobacteria; Methylococcales
New,CleanUp,ReferenceOTU571083	0	0	0	0	0	0	0	0	0	0	5.04265e-05	0	0	0	Bacteria; Proteobacteria; Gammaproteobacteria; BD7-8 marine group
New,CleanUp,ReferenceOTU386006	0	0	0	0	0	0	0	0	0	0	5.04265e-05	0	0	0	Unassigned
New,CleanUp,ReferenceOTU558750	0	0	0	0	0	0	0	0	0	0	5.04265e-05	0	0	0	Bacteria; Bacteroidetes; Flavobacteriia; Flavobacteriales; Flavobacteriaceae; uncultured Bacteroidetes bacterium; uncultured Bacteroidetes bacterium
New,CleanUp,ReferenceOTU552727	0	0	0	0	0	0	0	0	0	0	4.17322e-05	8.69321e-06	0	0	Unassigned
New,CleanUp,ReferenceOTU567734	0	0	0	0	2.38641e-05	0	0	0	0	0	0	0	0	2.64921e-05	Bacteria; Candidate division OD1; uncultured bacterium; uncultured bacterium; uncultured bacterium; uncultured bacterium; uncultured bacterium
New,CleanUp,ReferenceOTU76987	0	0	0	0	4.33894e-06	0	0	0	0	0	0	0	0	4.60126e-05	Unassigned
New,CleanUp,ReferenceOTU362273	0	0	0	0	0	0	0	0	0	0	4.69488e-05	3.25996e-06	0	0	Bacteria; Proteobacteria; Gammaproteobacteria
New,CleanUp,ReferenceOTU454481	0	0	0	0	2.16947e-06	0	0	0	0	0	3.47769e-06	4.45527e-05	0	0	Unassigned
New,ReferenceOTU565	0	0	0	0	0	0	0	0	0	0	0	0	0	5.01956e-05	Bacteria; Proteobacteria
New,CleanUp,ReferenceOTU591408	0	0	0	0	0	0	0	0	0	0	0	0	0	5.01956e-05	Bacteria; Proteobacteria; Alphaproteobacteria; Rhodobacterales; Rhodobacteraceae; Defluviimonas
New,ReferenceOTU1855	0	0	0	0	0	0	0	0	0	0	0	0	0	5.01956e-05	Bacteria; Proteobacteria; Gammaproteobacteria; Thiotrichales; Thiotrichaceae; uncultured; uncultured sediment bacterium
New,CleanUp,ReferenceOTU594189	0	0	0	0	0	0	0	0	0	0	0	0	0	5.01956e-05	Bacteria; Proteobacteria; Gammaproteobacteria; Thiotrichales; Thiotrichaceae; uncultured; uncultured gamma proteobacterium
EU379280,1,1375	0	0	0	0	0	0	0	0	0	0	0	0	5.00427e-05	0	Bacteria; Actinobacteria; Actinobacteria; Micrococcales; Micrococcaceae; Kocuria; uncultured bacterium
New,CleanUp,ReferenceOTU452730	0	0	0	0	1.08473e-06	0	0	0	0	0	4.34711e-05	5.43326e-06	0	0	Bacteria; Proteobacteria; Epsilonproteobacteria; Campylobacterales; Helicobacteraceae; Sulfurovum; uncultured bacterium
New,CleanUp,ReferenceOTU1137165	0	0	0	0	0	0	0	0	0	0	0	4.9986e-05	0	0	Bacteria; Proteobacteria
New,CleanUp,ReferenceOTU652981	0	0	0	0	0	0	0	0	0	0	0	4.9986e-05	0	0	Unassigned
New,CleanUp,ReferenceOTU335893	0	0	0	0	0	0	0	0	0	0	0	4.9986e-05	0	0	Bacteria; Proteobacteria; Gammaproteobacteria; Xanthomonadales; JTB255 marine benthic group; uncultured bacterium; uncultured bacterium
New,CleanUp,ReferenceOTU1026263	0	0	0	0	0	0	0	0	0	0	0	4.9986e-05	0	0	Bacteria; Proteobacteria; Gammaproteobacteria; Xanthomonadales; JTB255 marine benthic group
New,CleanUp,ReferenceOTU968635	0	0	0	0	0	0	0	0	0	0	0	4.9986e-05	0	0	Bacteria; Proteobacteria; Deltaproteobacteria; Bdellovibrionales; Bacteriovoracaceae; uncultured; uncultured bacterium
New,CleanUp,ReferenceOTU853316	0	0	0	0	0	0	0	0	0	0	0	4.9986e-05	0	0	Bacteria; Bacteroidetes; Cytophagia; Cytophagales; Flammeovirgaceae; uncultured; uncultured bacterium
New,CleanUp,ReferenceOTU383106	0	0	0	0	0	0	0	0	0	0	0	4.9986e-05	0	0	Unassigned
New,CleanUp,ReferenceOTU731499	0	0	0	0	0	0	0	0	0	0	0	4.9986e-05	0	0	Unassigned
New,CleanUp,ReferenceOTU933294	0	0	0	0	3.2542e-06	0	0	0	0	0	0	4.6726e-05	0	0	Bacteria; BD1-5; uncultured organism; uncultured organism; uncultured organism; uncultured organism; uncultured organism
New,CleanUp,ReferenceOTU626328	0	0	0	0	4.33894e-06	0	0	0	0	0	0	4.56394e-05	0	0	Bacteria; Planctomycetes; BD7-11; uncultured bacterium; uncultured bacterium; uncultured bacterium; uncultured bacterium
New,CleanUp,ReferenceOTU1024897	0	0	0	0	1.95252e-05	0	0	0	0	0	0	1.08665e-06	0	2.92807e-05	Unassigned
New,CleanUp,ReferenceOTU1024720	0	0	0	0	3.2542e-05	0	0	0	0	0	0	3.25996e-06	0	1.39432e-05	Bacteria; Planctomycetes; Phycisphaerae; Phycisphaerales; Phycisphaeraceae; Urania-1B-19 marine sediment group; uncultured organism
New,CleanUp,ReferenceOTU803231	0	0	0	0	4.55588e-05	0	0	0	0	0	0	0	0	4.18296e-06	Bacteria; Proteobacteria
New,CleanUp,ReferenceOTU116347	0	0	0	0	3.57962e-05	0	0	0	0	0	0	0	0	1.39432e-05	Unassigned
New,CleanUp,ReferenceOTU536063	0	0	0	0	2.60336e-05	0	0	0	0	0	0	0	0	2.37035e-05	Bacteria; Proteobacteria; Gammaproteobacteria; Chromatiales
AM279190,8,1485	0	0	0	0	0	0	0	0	0	0	1.91273e-05	2.4993e-05	0	5.57728e-06	Bacteria; Bacteroidetes; Flavobacteriia; Flavobacteriales; Cryomorphaceae; Crocinitomix; uncultured bacterium
New,CleanUp,ReferenceOTU943008	0	0	0	0	4.12199e-05	0	0	0	0	0	0	0	0	8.36593e-06	Bacteria; Proteobacteria; Gammaproteobacteria; Chromatiales; Ectothiorhodospiraceae
New,CleanUp,ReferenceOTU699849	0	0	0	0	4.12199e-05	0	0	0	0	0	0	0	0	8.36593e-06	Unassigned
New,CleanUp,ReferenceOTU186262	0	0	0	0	2.16947e-05	0	0	0	0	0	0	0	0	2.78864e-05	Bacteria; Planctomycetes; Planctomycetacia; Planctomycetales; Planctomycetaceae; uncultured; uncultured planctomycete
New,CleanUp,ReferenceOTU619297	0	0	0	0	1.19321e-05	0	0	0	0	0	0	0	0	3.76467e-05	Bacteria; Planctomycetes; Planctomycetacia; Planctomycetales; Planctomycetaceae; uncultured; uncultured bacterium
New,CleanUp,ReferenceOTU215254	0	0	0	0	2.16947e-06	0	0	0	0	0	0	0	0	4.74069e-05	Bacteria; Proteobacteria; Gammaproteobacteria; Chromatiales; Ectothiorhodospiraceae; Acidiferrobacter; uncultured bacterium
New,CleanUp,ReferenceOTU277649	0	0	0	0	0	0	0	0	0	0	3.65157e-05	1.30398e-05	0	0	Bacteria; Proteobacteria; Gammaproteobacteria; Thiotrichales; Thiotrichaceae; uncultured; uncultured bacterium
New,CleanUp,ReferenceOTU1046838	0	0	0	0	0	0	0	0	0	0	3.65157e-05	1.30398e-05	0	0	Bacteria; Proteobacteria; Deltaproteobacteria; Desulfobacterales; Desulfobulbaceae; Desulfocapsa; uncultured bacterium
New,CleanUp,ReferenceOTU51074	0	0	0	0	0	0	0	0	0	0	3.65157e-05	1.30398e-05	0	0	Bacteria; Proteobacteria; Epsilonproteobacteria; Campylobacterales; Helicobacteraceae; Sulfurimonas; uncultured bacterium
New,CleanUp,ReferenceOTU407610	0	0	0	0	0	0	0	0	0	0	1.73884e-06	4.78127e-05	0	0	Bacteria; Proteobacteria; Deltaproteobacteria; Desulfobacterales; Desulfobulbaceae; Desulfobulbus; uncultured bacterium
New,CleanUp,ReferenceOTU604226	0	0	0	0	0	0	0	0	0	0	1.56496e-05	3.36862e-05	0	0	Bacteria; Proteobacteria; Gammaproteobacteria; Thiotrichales; Piscirickettsiaceae; Thiomicrospira; uncultured gamma proteobacterium
New,ReferenceOTU379	0	0	0	0	0	0	0	0	0	0	6.95537e-06	4.23794e-05	0	0	Bacteria; Proteobacteria; Gammaproteobacteria; Thiotrichales; Piscirickettsiaceae; Thiomicrospira
GQ259301,1,1486	0	0	0	0	4.77283e-05	0	0	0	0	0	0	0	0	1.39432e-06	Bacteria; Candidate division WS3; uncultured bacterium; uncultured bacterium; uncultured bacterium; uncultured bacterium; uncultured bacterium
New,CleanUp,ReferenceOTU210019	0	0	0	0	4.77283e-05	0	0	0	0	0	0	0	0	1.39432e-06	Bacteria; Actinobacteria; Acidimicrobiia; Acidimicrobiales; uncultured; uncultured bacterium; uncultured bacterium
New,CleanUp,ReferenceOTU480900	0	0	0	0	0	0	0	0	0	0	4.69488e-05	2.1733e-06	0	0	Unassigned
New,CleanUp,ReferenceOTU258302	0	0	0	0	1.84405e-05	0	0	0	0	0	0	0	0	3.06751e-05	Bacteria; Planctomycetes; OM190; uncultured bacterium; uncultured bacterium; uncultured bacterium; uncultured bacterium
New,CleanUp,ReferenceOTU595915	0	0	0	0	8.67787e-06	0	0	0	0	0	0	0	0	4.04353e-05	Unassigned
New,CleanUp,ReferenceOTU574089	0	0	0	0	1.41015e-05	0	0	0	0	0	0	0	0	3.4858e-05	Unassigned
New,CleanUp,ReferenceOTU437631	0	0	0	0	0	0	0	0	0	0	4.34711e-05	5.43326e-06	0	0	Bacteria; Proteobacteria; Gammaproteobacteria; Methylococcales; Marine Methylotrophic Group 2
New,CleanUp,ReferenceOTU480384	0	0	0	0	0	0	0	0	0	0	0	4.88993e-05	0	0	Unassigned
New,CleanUp,ReferenceOTU442985	0	0	0	0	0	0	0	0	0	0	0	4.88993e-05	0	0	Bacteria; Proteobacteria; Alphaproteobacteria; Rhodobacterales; Rhodobacteraceae; uncultured; uncultured bacterium
New,CleanUp,ReferenceOTU473742	0	0	0	0	0	0	0	0	0	0	0	4.88993e-05	0	0	Bacteria; Proteobacteria; Alphaproteobacteria; Rhodobacterales; Rhodobacteraceae
New,CleanUp,ReferenceOTU1060417	0	0	0	0	0	0	0	0	0	0	0	4.88993e-05	0	0	Bacteria; Bacteroidetes; Flavobacteriia; Flavobacteriales; Cryomorphaceae; Cryomorpha; uncultured organism
New,CleanUp,ReferenceOTU320047	0	0	0	0	1.08473e-06	0	0	0	0	0	0	4.78127e-05	0	0	Bacteria; Bacteroidetes; Flavobacteriia; Flavobacteriales; Flavobacteriaceae
New,CleanUp,ReferenceOTU2655	0	0	0	0	4.33894e-06	0	0	0	0	0	0	4.45527e-05	0	0	Bacteria; Proteobacteria; Alphaproteobacteria; Rickettsiales; uncultured; uncultured bacterium; uncultured bacterium
New,CleanUp,ReferenceOTU818545	0	0	0	0	2.06099e-05	0	0	0	0	0	0	2.82529e-05	0	0	Bacteria; Verrucomicrobia; Verrucomicrobiae; Verrucomicrobiales; DEV007; uncultured bacterium; uncultured bacterium
New,CleanUp,ReferenceOTU58317	0	0	0	0	0	0	0	0	0	0	0	0	0	4.88012e-05	Bacteria; Proteobacteria; Gammaproteobacteria; Chromatiales; Ectothiorhodospiraceae; Acidiferrobacter; uncultured gamma proteobacterium
New,CleanUp,ReferenceOTU674273	0	0	0	0	0	0	0	0	0	0	0	0	0	4.88012e-05	Unassigned
New,CleanUp,ReferenceOTU580397	0	0	0	0	0	0	0	0	0	0	0	0	0	4.88012e-05	Bacteria; Proteobacteria; Gammaproteobacteria; Thiotrichales; Thiotrichaceae; uncultured; uncultured gamma proteobacterium
New,CleanUp,ReferenceOTU397321	0	0	0	0	0	0	0	0	0	0	0	0	0	4.88012e-05	Bacteria; Proteobacteria; Gammaproteobacteria
New,CleanUp,ReferenceOTU763756	0	0	0	0	0	0	0	0	0	0	0	0	0	4.88012e-05	Bacteria; Proteobacteria; Alphaproteobacteria; Rhodospirillales; Rhodospirillaceae; uncultured; uncultured bacterium
New,CleanUp,ReferenceOTU822857	0	0	0	0	0	0	0	0	0	0	4.86876e-05	0	0	0	Bacteria; Bacteroidetes; Flavobacteriia; Flavobacteriales; Flavobacteriaceae
New,CleanUp,ReferenceOTU277900	0	0	0	0	0	0	0	0	0	0	4.86876e-05	0	0	0	Bacteria; Bacteroidetes; Flavobacteriia; Flavobacteriales; Flavobacteriaceae; Lutibacter
New,CleanUp,ReferenceOTU793940	0	0	0	0	0	0	0	0	0	0	4.86876e-05	0	0	0	Bacteria; Bacteroidetes; Flavobacteriia; Flavobacteriales; Flavobacteriaceae; Lutibacter; uncultured bacterium
New,CleanUp,ReferenceOTU522153	0	0	0	0	0	0	0	0	0	0	4.86876e-05	0	0	0	Bacteria; Bacteroidetes; Flavobacteriia; Flavobacteriales; Flavobacteriaceae; Lutibacter; uncultured bacterium
New,CleanUp,ReferenceOTU969105	0	0	0	0	0	0	0	0	0	0	4.86876e-05	0	0	0	Bacteria; Proteobacteria; Epsilonproteobacteria; Campylobacterales; Helicobacteraceae; Sulfurimonas; uncultured bacterium
New,CleanUp,ReferenceOTU129843	0	0	0	0	4.44741e-05	0	0	0	0	0	0	0	0	4.18296e-06	Bacteria; Proteobacteria; Gammaproteobacteria
New,CleanUp,ReferenceOTU106831	0	0	0	0	0	0	0	0	0	0	3.47769e-06	4.34661e-05	1.61428e-06	0	Bacteria; Bacteroidetes; Flavobacteriia; Flavobacteriales; Cryomorphaceae; Cryomorpha; uncultured organism
New,CleanUp,ReferenceOTU647398	0	0	0	0	2.82031e-05	0	0	0	0	0	0	2.1733e-06	0	1.81262e-05	Bacteria; Planctomycetes; Planctomycetacia; Planctomycetales; Planctomycetaceae; Pir4 lineage; uncultured bacterium
New,CleanUp,ReferenceOTU371106	0	0	0	0	1.08473e-06	0	0	0	0	0	0	0	0	4.74069e-05	Bacteria; Planctomycetes; Planctomycetacia; Planctomycetales; Planctomycetaceae; Planctomyces; uncultured bacterium
New,CleanUp,ReferenceOTU158784	0	0	0	0	0	0	0	0	0	0	4.52099e-05	3.25996e-06	0	0	Bacteria; Proteobacteria; Alphaproteobacteria; Rhodobacterales; Rhodobacteraceae
New,CleanUp,ReferenceOTU175166	0	0	0	0	0	0	0	0	0	0	1.73884e-06	4.6726e-05	0	0	Unassigned
New,CleanUp,ReferenceOTU828705	0	0	0	0	0	0	0	0	0	0	1.73884e-06	4.6726e-05	0	0	Bacteria; Bacteroidetes; Flavobacteriia; Flavobacteriales; Flavobacteriaceae; uncultured
JF145021,1,1344	0	0	0	0	0	0	0	0	0	0	0	0	4.84284e-05	0	Bacteria; Actinobacteria; Actinobacteria; Micrococcales; Microbacteriaceae; Microbacterium
New,CleanUp,ReferenceOTU582905	0	0	0	0	1.08473e-06	0	0	0	0	0	0	3.47729e-05	0	1.25489e-05	Bacteria; Bacteroidetes; Cytophagia; Cytophagales; Flammeovirgaceae; Reichenbachiella; uncultured bacterium
New,CleanUp,ReferenceOTU1095308	0	0	0	0	0	0	0	0	0	0	0	2.60796e-05	0	2.23091e-05	Bacteria; Chlamydiae; Chlamydiae; Chlamydiales; Simkaniaceae
New,CleanUp,ReferenceOTU796916	0	0	0	0	0	0	0	0	0	0	3.3038e-05	1.52131e-05	0	0	Unassigned
KF799170,1,1375	0	0	0	0	7.59314e-06	0	0	0	0	0	1.56496e-05	2.4993e-05	0	0	Bacteria; Proteobacteria; Alphaproteobacteria; Rhodobacterales; Rhodobacteraceae; Leisingera; uncultured bacterium
New,CleanUp,ReferenceOTU705553	0	0	0	0	4.55588e-05	0	0	0	0	0	0	1.08665e-06	0	1.39432e-06	Bacteria; Proteobacteria; Gammaproteobacteria; BD3-1
New,CleanUp,ReferenceOTU172859	0	0	0	0	4.66436e-05	0	0	0	0	0	0	0	0	1.39432e-06	Unassigned
New,CleanUp,ReferenceOTU654831	0	0	0	0	4.66436e-05	0	0	0	0	0	0	0	0	1.39432e-06	Bacteria; Proteobacteria; Gammaproteobacteria; Thiotrichales; Thiotrichaceae; Candidatus Marithrix
New,CleanUp,ReferenceOTU818212	0	0	0	0	3.6881e-05	0	0	0	0	0	0	0	0	1.11546e-05	Bacteria; Deferribacteres; Deferribacteres; Deferribacterales; Deferribacterales Incertae Sedis; Caldithrix; uncultured bacterium
New,CleanUp,ReferenceOTU673828	0	0	0	0	0	0	0	0	0	0	4.69488e-05	1.08665e-06	0	0	Bacteria; Proteobacteria; Gammaproteobacteria; Methylococcales; Marine Methylotrophic Group 2; uncultured bacterium; uncultured bacterium
New,CleanUp,ReferenceOTU1146501	0	0	0	0	0	0	0	0	0	0	3.47769e-06	4.45527e-05	0	0	Bacteria; Proteobacteria; Gammaproteobacteria; Chromatiales; Ectothiorhodospiraceae; Acidiferrobacter; uncultured bacterium
EU491718,1,1410	0	0	0	0	4.23046e-05	0	0	0	0	0	0	0	0	5.57728e-06	Bacteria; Proteobacteria; Alphaproteobacteria; Rhizobiales; Hyphomicrobiaceae; Filomicrobium; uncultured bacterium
New,CleanUp,ReferenceOTU522434	0	0	0	0	1.30168e-05	0	0	0	0	0	0	0	0	3.4858e-05	Bacteria; Proteobacteria; Alphaproteobacteria; Rhodospirillales; Rhodospirillaceae; uncultured; uncultured bacterium
New,CleanUp,ReferenceOTU609107	0	0	0	0	3.2542e-06	0	0	0	0	0	0	0	0	4.46183e-05	Unassigned
New,CleanUp,ReferenceOTU632904	0	0	0	0	0	0	0	0	0	0	4.34711e-05	4.34661e-06	0	0	Bacteria; Proteobacteria; Gammaproteobacteria; Thiotrichales; Piscirickettsiaceae; uncultured
New,CleanUp,ReferenceOTU799491	0	0	0	0	0	0	0	0	0	0	4.34711e-05	4.34661e-06	0	0	Bacteria; Proteobacteria; Gammaproteobacteria; Methylococcales; Marine Methylotrophic Group 2; uncultured bacterium; uncultured bacterium
New,CleanUp,ReferenceOTU1132514	0	0	0	0	0	0	0	0	0	0	3.47769e-05	1.30398e-05	0	0	Bacteria; Bacteroidetes; Flavobacteriia; Flavobacteriales; Flavobacteriaceae
New,CleanUp,ReferenceOTU1109405	0	0	0	0	0	0	0	0	0	0	8.69422e-06	3.91195e-05	0	0	Bacteria; Bacteroidetes; Flavobacteriia; Flavobacteriales; Flavobacteriaceae; Flavobacterium; uncultured bacterium
New,CleanUp,ReferenceOTU1063071	0	0	0	0	0	0	0	0	0	0	0	4.78127e-05	0	0	Bacteria; Proteobacteria; Betaproteobacteria; Burkholderiales; Comamonadaceae; uncultured; uncultured gamma proteobacterium
New,CleanUp,ReferenceOTU421281	0	0	0	0	0	0	0	0	0	0	0	4.78127e-05	0	0	Bacteria; Proteobacteria; Gammaproteobacteria; Order Incertae Sedis; Family Incertae Sedis; Marinicella; uncultured gamma proteobacterium
New,CleanUp,ReferenceOTU598161	0	0	0	0	0	0	0	0	0	0	0	4.78127e-05	0	0	Bacteria; Proteobacteria; Gammaproteobacteria; Chromatiales; Ectothiorhodospiraceae; Acidiferrobacter; uncultured bacterium
New,ReferenceOTU2399	0	0	0	0	9.76261e-06	0	0	0	0	0	0	3.80328e-05	0	0	Unassigned
AJ431347,1,1365	0	0	0	0	2.71183e-05	0	0	0	0	0	0	2.06464e-05	0	0	Bacteria; Planctomycetes; Planctomycetacia; Planctomycetales; Planctomycetaceae; Rhodopirellula
New,CleanUp,ReferenceOTU959982	0	0	0	0	1.84405e-05	0	0	0	0	0	0	0	0	2.92807e-05	Bacteria; Planctomycetes; OM190; uncultured bacterium; uncultured bacterium; uncultured bacterium; uncultured bacterium
New,CleanUp,ReferenceOTU161824	0	0	0	0	0	0	0	0	0	0	3.99934e-05	7.60656e-06	0	0	Unassigned
New,CleanUp,ReferenceOTU646987	0	0	0	0	0	0	0	0	0	0	1.39107e-05	3.36862e-05	0	0	Bacteria; Proteobacteria; Epsilonproteobacteria; Campylobacterales; Helicobacteraceae; Sulfurimonas; bacterium enrichment culture clone 16S-9
New,CleanUp,ReferenceOTU700404	0	0	0	0	0	0	0	0	0	0	5.21653e-06	4.23794e-05	0	0	Bacteria; Proteobacteria; Gammaproteobacteria; Order Incertae Sedis; Family Incertae Sedis; Marinicella; uncultured bacterium
New,CleanUp,ReferenceOTU464285	0	0	0	0	4.33894e-05	0	0	0	0	0	0	0	0	4.18296e-06	Bacteria; Proteobacteria; Deltaproteobacteria; Bdellovibrionales; Bacteriovoracaceae; uncultured; uncultured bacterium
New,CleanUp,ReferenceOTU1011398	0	0	0	0	3.36268e-05	0	0	0	0	0	0	0	0	1.39432e-05	Bacteria; Proteobacteria; Deltaproteobacteria; Bdellovibrionales; Bacteriovoracaceae; Peredibacter
New,CleanUp,ReferenceOTU236682	0	0	0	0	4.33894e-06	0	0	0	0	0	0	0	0	4.32239e-05	Bacteria; Proteobacteria; Gammaproteobacteria; Thiotrichales; Thiotrichaceae; uncultured; uncultured bacterium
JN032387,1,1352	0	0	0	0	1.51863e-05	0	0	0	0	0	6.95537e-06	0	1.61428e-06	2.37035e-05	Bacteria; Proteobacteria; Alphaproteobacteria; Rickettsiales; Rickettsiaceae; Rickettsia
New,CleanUp,ReferenceOTU66022	0	0	0	0	3.14573e-05	0	0	0	0	0	0	7.60656e-06	0	8.36593e-06	Bacteria; TM6; uncultured bacterium; uncultured bacterium; uncultured bacterium; uncultured bacterium; uncultured bacterium
New,CleanUp,ReferenceOTU769827	0	0	0	0	2.92878e-05	0	0	0	0	0	0	0	0	1.81262e-05	Bacteria; Proteobacteria; Gammaproteobacteria; Chromatiales; Ectothiorhodospiraceae; Acidiferrobacter; uncultured bacterium
New,ReferenceOTU876	0	0	0	0	2.16947e-06	0	0	0	0	0	1.73884e-06	2.93396e-05	1.61428e-06	1.25489e-05	Bacteria; Proteobacteria; Alphaproteobacteria; OCS116 clade; uncultured bacterium; uncultured bacterium; uncultured bacterium
New,CleanUp,ReferenceOTU496667	0	0	0	0	9.76261e-06	0	0	0	0	0	0	0	0	3.76467e-05	Bacteria; Proteobacteria; Alphaproteobacteria; Rickettsiales; LWSR-14
New,CleanUp,ReferenceOTU251289	0	0	0	0	0	0	0	0	0	0	0	0	0	4.74069e-05	Bacteria; Proteobacteria; Gammaproteobacteria; Chromatiales; Ectothiorhodospiraceae; Acidiferrobacter; uncultured bacterium
New,CleanUp,ReferenceOTU1140005	0	0	0	0	0	0	0	0	0	0	4.52099e-05	2.1733e-06	0	0	Bacteria; Proteobacteria; Gammaproteobacteria
New,CleanUp,ReferenceOTU140440	0	0	0	0	0	0	0	0	0	0	3.65157e-05	1.08665e-05	0	0	Bacteria; Proteobacteria
New,CleanUp,ReferenceOTU936654	0	0	0	0	5.42367e-06	0	0	0	0	0	0	0	0	4.18296e-05	Bacteria; Chlamydiae; Chlamydiae; Chlamydiales; Parachlamydiaceae
New,CleanUp,ReferenceOTU227356	0	0	0	0	0	0	0	0	0	0	1.56496e-05	3.15129e-05	0	0	Bacteria; Proteobacteria; Gammaproteobacteria; Methylococcales; Marine Methylotrophic Group 2
New,CleanUp,ReferenceOTU799634	0	0	0	0	4.01352e-05	0	0	0	0	0	0	0	0	6.9716e-06	Unassigned
New,CleanUp,ReferenceOTU1100829	0	0	0	0	4.55588e-05	0	0	0	0	0	0	0	0	1.39432e-06	Unassigned
New,CleanUp,ReferenceOTU1000064	0	0	0	0	0	0	0	0	0	0	4.69488e-05	0	0	0	Unassigned
New,CleanUp,ReferenceOTU319202	0	0	0	0	0	0	0	0	0	0	4.69488e-05	0	0	0	Bacteria; Bacteroidetes; Flavobacteriia; Flavobacteriales; Flavobacteriaceae; uncultured
New,CleanUp,ReferenceOTU827860	0	0	0	0	0	0	0	0	0	0	4.69488e-05	0	0	0	Unassigned
New,CleanUp,ReferenceOTU516369	0	0	0	0	0	0	0	0	0	0	1.21719e-05	3.47729e-05	0	0	Bacteria; Proteobacteria; Gammaproteobacteria; Thiotrichales; Piscirickettsiaceae; Thiomicrospira; uncultured gamma proteobacterium
New,CleanUp,ReferenceOTU927421	0	0	0	0	0	0	0	0	0	0	3.47769e-06	4.34661e-05	0	0	Unassigned
New,CleanUp,ReferenceOTU322663	0	0	0	0	6.5084e-06	0	0	0	0	0	0	0	0	4.04353e-05	Bacteria; Bacteroidetes; Flavobacteriia; Flavobacteriales; Flavobacteriaceae; Maritimimonas; uncultured bacterium
New,CleanUp,ReferenceOTU378244	0	0	0	0	6.5084e-06	0	0	0	0	0	0	0	0	4.04353e-05	Bacteria; Proteobacteria; Gammaproteobacteria; Chromatiales; Ectothiorhodospiraceae; Acidiferrobacter
EU771731,1,1404	0	0	0	0	0	0	0	0	0	0	0	0	4.68141e-05	0	Bacteria; Proteobacteria; Gammaproteobacteria; Enterobacteriales; Enterobacteriaceae
New,CleanUp,ReferenceOTU554889	0	0	0	0	3.14573e-05	0	0	0	0	0	0	0	0	1.53375e-05	Unassigned
New,CleanUp,ReferenceOTU457977	0	0	0	0	1.19321e-05	0	0	0	0	0	0	0	0	3.4858e-05	Bacteria; Proteobacteria; Gammaproteobacteria; Gammaproteobacteria Incertae Sedis; Unknown Family; Thiohalophilus; uncultured gamma proteobacterium
New,CleanUp,ReferenceOTU937553	0	0	0	0	0	0	0	0	0	0	4.34711e-05	3.25996e-06	0	0	Bacteria; Proteobacteria; Gammaproteobacteria; Methylococcales; IheB2-23; uncultured bacterium; uncultured bacterium
New,CleanUp,ReferenceOTU640316	0	0	0	0	0	0	0	0	0	0	4.34711e-05	3.25996e-06	0	0	Bacteria; Proteobacteria; Gammaproteobacteria; Methylococcales
New,CleanUp,ReferenceOTU1076361	0	0	0	0	0	0	0	0	0	0	0	4.6726e-05	0	0	Unassigned
New,ReferenceOTU2589	0	0	0	0	0	0	0	0	0	0	0	4.6726e-05	0	0	Unassigned
New,ReferenceOTU1057	0	0	0	0	0	0	0	0	0	0	0	4.6726e-05	0	0	Bacteria; Proteobacteria; Gammaproteobacteria; Order Incertae Sedis; Family Incertae Sedis; Marinicella; uncultured bacterium
New,CleanUp,ReferenceOTU739161	0	0	0	0	0	0	0	0	0	0	0	4.6726e-05	0	0	Bacteria; Proteobacteria; Gammaproteobacteria; Chromatiales; Ectothiorhodospiraceae; Acidiferrobacter
New,CleanUp,ReferenceOTU872884	0	0	0	0	0	0	0	0	0	0	0	4.6726e-05	0	0	Bacteria; Proteobacteria; Epsilonproteobacteria; Campylobacterales; Helicobacteraceae; Sulfurimonas; uncultured bacterium
New,CleanUp,ReferenceOTU729997	0	0	0	0	0	0	0	0	0	0	0	4.6726e-05	0	0	Bacteria; Proteobacteria; Gammaproteobacteria; Thiotrichales; Piscirickettsiaceae; endosymbionts; uncultured bacterium
New,CleanUp,ReferenceOTU974337	0	0	0	0	4.33894e-06	0	0	0	0	0	0	4.23794e-05	0	0	Bacteria; Proteobacteria; Alphaproteobacteria; Rhizobiales; Phyllobacteriaceae
FJ813585,1,1512	0	0	0	0	2.82031e-05	0	0	0	0	0	0	0	0	1.81262e-05	Bacteria; Planctomycetes; OM190; uncultured planctomycete; uncultured planctomycete; uncultured planctomycete; uncultured planctomycete
New,CleanUp,ReferenceOTU668606	0	0	0	0	0	0	0	0	0	0	4.52099e-05	1.08665e-06	0	0	Bacteria; Proteobacteria
New,CleanUp,ReferenceOTU509337	0	0	0	0	0	0	0	0	0	0	2.78215e-05	1.84731e-05	0	0	Bacteria; Proteobacteria; Deltaproteobacteria; Bdellovibrionales; Bdellovibrionaceae; OM27 clade; uncultured bacterium
New,CleanUp,ReferenceOTU397177	0	0	0	0	3.36268e-05	0	0	0	0	0	0	0	0	1.25489e-05	Bacteria; Proteobacteria; Alphaproteobacteria; Rhizobiales; Hyphomicrobiaceae
JQ579846,1,1495	0	0	0	0	3.36268e-05	0	0	0	0	0	0	0	0	1.25489e-05	Bacteria; Nitrospirae; Nitrospira; Nitrospirales; Nitrospiraceae; Nitrospira; uncultured bacterium
New,CleanUp,ReferenceOTU664723	0	0	0	0	4.33894e-06	0	0	0	0	0	0	0	0	4.18296e-05	Unassigned
New,ReferenceOTU1072	0	0	0	0	0	0	0	0	0	0	0	4.12928e-05	4.84284e-06	0	Bacteria; Bacteroidetes; Cytophagia; Cytophagales; Flammeovirgaceae; uncultured; uncultured bacterium
New,CleanUp,ReferenceOTU75876	0	0	0	0	0	0	0	0	0	0	4.17322e-05	4.34661e-06	0	0	Bacteria; Bacteroidetes; Cytophagia; Cytophagales; Flammeovirgaceae; uncultured; uncultured bacterium
New,CleanUp,ReferenceOTU1073288	0	0	0	0	0	0	0	0	0	0	4.17322e-05	4.34661e-06	0	0	Unassigned
New,CleanUp,ReferenceOTU1028112	0	0	0	0	0	0	0	0	0	0	4.17322e-05	4.34661e-06	0	0	Bacteria; Bacteroidetes; Flavobacteriia; Flavobacteriales; Flavobacteriaceae; Lutibacter; uncultured Bacteroidetes bacterium
New,CleanUp,ReferenceOTU245867	0	0	0	0	3.90504e-05	0	0	0	0	0	0	0	0	6.9716e-06	Bacteria; Bacteroidetes; Flavobacteriia; Flavobacteriales; Flavobacteriaceae
New,CleanUp,ReferenceOTU766339	0	0	0	0	1.95252e-05	0	0	0	0	0	0	0	0	2.64921e-05	Bacteria; Candidate division OD1; uncultured bacterium; uncultured bacterium; uncultured bacterium; uncultured bacterium; uncultured bacterium
New,CleanUp,ReferenceOTU519616	0	0	0	0	1.95252e-05	0	0	0	0	0	0	0	0	2.64921e-05	Bacteria; Proteobacteria; Gammaproteobacteria; Oceanospirillales; Alcanivoracaceae; Kangiella; uncultured bacterium
New,CleanUp,ReferenceOTU235199	0	0	0	0	0	0	0	0	0	0	0	0	0	4.60126e-05	Bacteria; Proteobacteria; Gammaproteobacteria; Chromatiales; Ectothiorhodospiraceae; Acidiferrobacter
New,CleanUp,ReferenceOTU595810	0	0	0	0	0	0	0	0	0	0	0	0	0	4.60126e-05	Bacteria; Proteobacteria; Gammaproteobacteria; Thiotrichales; Thiotrichaceae; uncultured; uncultured gamma proteobacterium
New,CleanUp,ReferenceOTU235518	0	0	0	0	0	0	0	0	0	0	0	0	0	4.60126e-05	Bacteria; Proteobacteria; Gammaproteobacteria; Thiotrichales; Thiotrichaceae; uncultured; uncultured gamma proteobacterium
New,CleanUp,ReferenceOTU29773	0	0	0	0	0	0	0	0	0	0	3.82545e-05	7.60656e-06	0	0	Bacteria; Proteobacteria
New,CleanUp,ReferenceOTU533135	0	0	0	0	0	0	0	0	0	0	3.47769e-06	4.23794e-05	0	0	Bacteria; Proteobacteria; Gammaproteobacteria; Chromatiales; Ectothiorhodospiraceae; Acidiferrobacter; uncultured bacterium
New,CleanUp,ReferenceOTU460079	0	0	0	0	7.59314e-06	0	0	0	0	0	0	3.25996e-06	0	3.4858e-05	Bacteria; Proteobacteria; Gammaproteobacteria; Thiotrichales; Thiotrichaceae; uncultured; uncultured gamma proteobacterium
New,CleanUp,ReferenceOTU497349	0	0	0	0	1.08473e-06	0	0	0	0	0	0	0	0	4.46183e-05	Unassigned
New,CleanUp,ReferenceOTU820050	0	0	0	0	0	0	0	0	0	0	4.34711e-05	2.1733e-06	0	0	Bacteria; Bacteroidetes; Flavobacteriia; Flavobacteriales; Flavobacteriaceae; Flavobacterium; uncultured marine bacterium
New,CleanUp,ReferenceOTU746098	0	0	0	0	0	0	0	0	0	0	0	4.56394e-05	0	0	Unassigned
New,CleanUp,ReferenceOTU771393	0	0	0	0	0	0	0	0	0	0	0	4.56394e-05	0	0	Bacteria; Proteobacteria; Gammaproteobacteria
New,CleanUp,ReferenceOTU941583	0	0	0	0	0	0	0	0	0	0	5.21653e-06	4.02061e-05	0	0	Unassigned
GQ264292,1,1476	0	0	0	0	2.16947e-06	0	0	0	0	0	0	0	0	4.32239e-05	Bacteria; Proteobacteria; Deltaproteobacteria; Myxococcales; Nannocystaceae; Enhygromyxa; uncultured bacterium
New,CleanUp,ReferenceOTU423682	0	0	0	0	1.73557e-05	0	0	0	0	0	0	0	0	2.78864e-05	Unassigned
New,CleanUp,ReferenceOTU74207	0	0	0	0	0	0	0	0	0	0	4.52099e-05	0	0	0	Unassigned
New,CleanUp,ReferenceOTU811122	0	0	0	0	0	0	0	0	0	0	4.52099e-05	0	0	0	Unassigned
New,CleanUp,ReferenceOTU485801	0	0	0	0	0	0	0	0	0	0	4.52099e-05	0	0	0	Bacteria; Proteobacteria; Gammaproteobacteria; Methylococcales; Marine Methylotrophic Group 2
New,CleanUp,ReferenceOTU610827	0	0	0	0	0	0	0	0	0	0	4.52099e-05	0	0	0	Unassigned
New,ReferenceOTU2360	0	0	0	0	0	0	0	0	0	0	4.52099e-05	0	0	0	Unassigned
New,CleanUp,ReferenceOTU1037679	0	0	0	0	0	0	0	0	0	0	4.52099e-05	0	0	0	Bacteria; Bacteroidetes; Flavobacteriia; Flavobacteriales; Flavobacteriaceae; Lutibacter; uncultured bacterium
New,CleanUp,ReferenceOTU698185	0	0	0	0	0	0	0	0	0	0	4.52099e-05	0	0	0	Bacteria; Proteobacteria; Gammaproteobacteria; Thiotrichales; Thiotrichaceae; Cocleimonas; uncultured bacterium
New,CleanUp,ReferenceOTU1130179	0	0	0	0	0	0	0	0	0	0	4.52099e-05	0	0	0	Bacteria; Bacteroidetes; Flavobacteriia; Flavobacteriales; Flavobacteriaceae; Ulvibacter; uncultured Bacteroidetes bacterium
AY373393,1,1491	0	0	0	0	0	0	0	0	0	0	0	0	4.51999e-05	0	Bacteria; Proteobacteria; Gammaproteobacteria; Xanthomonadales; Xanthomonadaceae; Stenotrophomonas
New,CleanUp,ReferenceOTU206931	0	0	0	0	4.23046e-05	0	0	0	0	0	0	0	0	2.78864e-06	Bacteria; Proteobacteria; Gammaproteobacteria; Xanthomonadales; JTB255 marine benthic group
New,ReferenceOTU2592	0	0	0	0	4.23046e-05	0	0	0	0	0	0	0	0	2.78864e-06	Bacteria; Proteobacteria; Gammaproteobacteria; Thiotrichales; Piscirickettsiaceae; endosymbionts
New,CleanUp,ReferenceOTU830568	0	0	0	0	3.2542e-05	0	0	0	0	0	0	0	0	1.25489e-05	Bacteria; Proteobacteria; Gammaproteobacteria; Chromatiales; Chromatiaceae; Nitrosococcus; uncultured bacterium
New,CleanUp,ReferenceOTU742461	0	0	0	0	0	0	0	0	0	0	4.17322e-05	3.25996e-06	0	0	Bacteria; Proteobacteria; Gammaproteobacteria; Thiotrichales; Piscirickettsiaceae; Thiomicrospira; uncultured bacterium
New,CleanUp,ReferenceOTU84698	0	0	0	0	0	0	0	0	0	0	2.43438e-05	2.06464e-05	0	0	Bacteria; Bacteroidetes; Flavobacteriia; Flavobacteriales; Flavobacteriaceae; Lutibacter; uncultured Bacteroidetes bacterium
New,CleanUp,ReferenceOTU484971	0	0	0	0	2.16947e-06	0	0	0	0	0	0	2.1733e-05	0	2.09148e-05	Unassigned
New,CleanUp,ReferenceOTU1061519	0	0	0	0	4.33894e-05	0	0	0	0	0	0	0	0	1.39432e-06	Unassigned
New,CleanUp,ReferenceOTU1130942	0	0	0	0	3.36268e-05	0	0	0	0	0	0	0	0	1.11546e-05	Bacteria; Proteobacteria; Alphaproteobacteria; Rhodospirillales; Rhodospirillaceae; uncultured; uncultured bacterium
New,CleanUp,ReferenceOTU482668	0	0	0	0	2.27794e-05	0	0	0	0	0	0	1.08665e-06	0	2.09148e-05	Bacteria; Proteobacteria; Alphaproteobacteria; Rhodobacterales; Rhodobacteraceae; Pacificibacter
New,CleanUp,ReferenceOTU257003	0	0	0	0	0	0	0	0	0	0	1.21719e-05	3.25996e-05	0	0	Bacteria; Proteobacteria; Gammaproteobacteria; Methylococcales
New,CleanUp,ReferenceOTU289594	0	0	0	0	3.90504e-05	0	0	0	0	0	0	0	0	5.57728e-06	Bacteria; Proteobacteria; Alphaproteobacteria; DB1-14; uncultured bacterium; uncultured bacterium; uncultured bacterium
New,CleanUp,ReferenceOTU351618	0	0	0	0	2.92878e-05	0	0	0	0	0	0	0	0	1.53375e-05	Bacteria; Proteobacteria; Gammaproteobacteria; Chromatiales; Chromatiaceae; Nitrosococcus; uncultured bacterium
New,CleanUp,ReferenceOTU430944	0	0	0	0	0	0	0	0	0	0	0	0	0	4.46183e-05	Bacteria; Proteobacteria; Gammaproteobacteria; Thiotrichales; Thiotrichaceae; uncultured
New,CleanUp,ReferenceOTU61119	0	0	0	0	0	0	0	0	0	0	0	0	0	4.46183e-05	Bacteria; Planctomycetes; Phycisphaerae; CCM11a; uncultured bacterium; uncultured bacterium; uncultured bacterium
New,CleanUp,ReferenceOTU562583	0	0	0	0	0	0	0	0	0	0	0	0	0	4.46183e-05	Bacteria; Proteobacteria; Gammaproteobacteria; Thiotrichales; Thiotrichaceae; uncultured; uncultured gamma proteobacterium
New,CleanUp,ReferenceOTU690405	0	0	0	0	0	0	0	0	0	0	4.34711e-05	1.08665e-06	0	0	Bacteria; Proteobacteria; Gammaproteobacteria; Thiotrichales; Piscirickettsiaceae; Thiomicrospira; uncultured gamma proteobacterium
New,CleanUp,ReferenceOTU10806	0	0	0	0	0	0	0	0	0	0	0	4.45527e-05	0	0	Bacteria; Proteobacteria; Epsilonproteobacteria; Campylobacterales; Helicobacteraceae; Sulfurimonas; uncultured bacterium
New,CleanUp,ReferenceOTU470520	0	0	0	0	0	0	0	0	0	0	0	4.45527e-05	0	0	Bacteria; Proteobacteria; Gammaproteobacteria; Order Incertae Sedis; Family Incertae Sedis; Marinicella; uncultured bacterium
New,CleanUp,ReferenceOTU627341	0	0	0	0	0	0	0	0	0	0	0	4.45527e-05	0	0	Bacteria; Proteobacteria; Gammaproteobacteria; Thiotrichales; Piscirickettsiaceae; Thiomicrospira; uncultured bacterium
New,CleanUp,ReferenceOTU784832	0	0	0	0	0	0	0	0	0	0	0	4.45527e-05	0	0	Unassigned
New,CleanUp,ReferenceOTU192294	0	0	0	0	0	0	0	0	0	0	0	4.45527e-05	0	0	Bacteria; Proteobacteria; Gammaproteobacteria; Xanthomonadales; JTB255 marine benthic group; uncultured bacterium; uncultured bacterium
New,CleanUp,ReferenceOTU897479	0	0	0	0	0	0	0	0	0	0	0	4.45527e-05	0	0	Bacteria; Proteobacteria; Gammaproteobacteria; Thiotrichales; Piscirickettsiaceae; uncultured; uncultured bacterium
New,CleanUp,ReferenceOTU717517	0	0	0	0	2.16947e-06	0	0	0	0	0	0	4.23794e-05	0	0	Bacteria; Proteobacteria; Gammaproteobacteria; Order Incertae Sedis; Family Incertae Sedis; Marinicella; uncultured gamma proteobacterium
New,CleanUp,ReferenceOTU56580	0	0	0	0	4.33894e-06	0	0	0	0	0	0	3.04263e-05	0	9.76025e-06	Bacteria; Actinobacteria; Acidimicrobiia; Acidimicrobiales; Acidimicrobiaceae; uncultured; uncultured bacterium
New,CleanUp,ReferenceOTU996717	0	0	0	0	3.47115e-05	0	0	0	0	0	0	0	0	9.76025e-06	Bacteria; Proteobacteria; Gammaproteobacteria
New,CleanUp,ReferenceOTU583796	0	0	0	0	0	0	0	0	0	0	3.99934e-05	4.34661e-06	0	0	Bacteria; Proteobacteria; Gammaproteobacteria; Order Incertae Sedis; Family Incertae Sedis; Marinicella; uncultured bacterium
New,CleanUp,ReferenceOTU1113068	0	0	0	0	0	0	0	0	0	0	3.99934e-05	4.34661e-06	0	0	Bacteria; Proteobacteria; Gammaproteobacteria; Thiotrichales; Thiotrichaceae; uncultured; uncultured bacterium
New,CleanUp,ReferenceOTU768944	0	0	0	0	0	0	0	0	0	0	5.21653e-06	3.91195e-05	0	0	Bacteria; Proteobacteria; Gammaproteobacteria
KC424740,1,1520	0	0	0	0	6.5084e-06	0	0	0	0	0	0	4.34661e-06	0	3.34637e-05	Bacteria; Candidate division OD1; uncultured bacterium; uncultured bacterium; uncultured bacterium; uncultured bacterium; uncultured bacterium
New,CleanUp,ReferenceOTU240183	0	0	0	0	4.01352e-05	0	0	0	0	0	0	0	0	4.18296e-06	Bacteria; Proteobacteria; Gammaproteobacteria
New,CleanUp,ReferenceOTU66585	0	0	0	0	3.03726e-05	0	0	0	0	0	0	0	0	1.39432e-05	Bacteria; Proteobacteria; Gammaproteobacteria; Chromatiales
New,CleanUp,ReferenceOTU505210	0	0	0	0	3.03726e-05	0	0	0	0	0	0	0	0	1.39432e-05	Bacteria; Proteobacteria; Gammaproteobacteria; Chromatiales; Chromatiaceae; Nitrosococcus; uncultured bacterium
New,CleanUp,ReferenceOTU1013885	0	0	0	0	1.08473e-06	0	0	0	0	0	0	0	0	4.32239e-05	Bacteria; Planctomycetes; Phycisphaerae; Phycisphaerales; Phycisphaeraceae; Phycisphaera; uncultured organism
New,CleanUp,ReferenceOTU228378	0	0	0	0	1.08473e-06	0	0	0	0	0	0	0	0	4.32239e-05	Bacteria; Planctomycetes; Planctomycetacia; Planctomycetales; Planctomycetaceae; Planctomyces; uncultured bacterium
New,CleanUp,ReferenceOTU988953	0	0	0	0	0	0	0	0	0	0	3.65157e-05	7.60656e-06	0	0	Bacteria; Proteobacteria; Gammaproteobacteria; Order Incertae Sedis; Family Incertae Sedis; Marinicella; uncultured bacterium
New,CleanUp,ReferenceOTU970967	0	0	0	0	0	0	0	0	0	0	2.78215e-05	1.62998e-05	0	0	Bacteria; Proteobacteria; Gammaproteobacteria; Thiotrichales; Piscirickettsiaceae; Thiomicrospira
New,CleanUp,ReferenceOTU211281	0	0	0	0	1.41015e-05	0	0	0	0	0	0	2.71663e-05	0	2.78864e-06	Bacteria; Proteobacteria; Alphaproteobacteria; Rickettsiales; LWSR-14
New,CleanUp,ReferenceOTU342125	0	0	0	0	0	0	0	0	0	0	4.17322e-05	2.1733e-06	0	0	Bacteria; Proteobacteria; Gammaproteobacteria; Order Incertae Sedis; Family Incertae Sedis; Marinicella; uncultured bacterium
New,CleanUp,ReferenceOTU569002	0	0	0	0	0	0	0	0	0	0	3.3038e-05	1.08665e-05	0	0	Bacteria; Bacteroidetes; Flavobacteriia; Flavobacteriales; Flavobacteriaceae; uncultured
New,CleanUp,ReferenceOTU412190	0	0	0	0	0	0	0	0	0	0	6.95537e-06	3.69462e-05	0	0	Unassigned
New,ReferenceOTU1790	0	0	0	0	1.73557e-05	0	0	0	0	0	0	0	0	2.64921e-05	Bacteria; Proteobacteria; Gammaproteobacteria; Chromatiales; Chromatiaceae; Nitrosococcus; uncultured bacterium
New,CleanUp,ReferenceOTU601876	0	0	0	0	7.59314e-06	0	0	0	0	0	0	0	0	3.62523e-05	Bacteria; Proteobacteria; Gammaproteobacteria; Thiotrichales; Thiotrichaceae; uncultured; uncultured gamma proteobacterium
New,CleanUp,ReferenceOTU790697	0	0	0	0	4.23046e-05	0	0	0	0	0	0	0	0	1.39432e-06	Bacteria; Bacteroidetes; Flavobacteriia; Flavobacteriales; Flavobacteriaceae; uncultured; uncultured bacterium
DQ070811,1,1390	0	0	0	0	3.2542e-05	0	0	0	0	0	0	0	0	1.11546e-05	Bacteria; Bacteroidetes; Sphingobacteriia; Sphingobacteriales; NS11-12 marine group; uncultured bacterium; uncultured bacterium
New,CleanUp,ReferenceOTU1071292	0	0	0	0	1.30168e-05	0	0	0	0	0	0	0	0	3.06751e-05	Bacteria; Proteobacteria; Gammaproteobacteria; Gammaproteobacteria Incertae Sedis; Unknown Family; Thiohalophilus; uncultured gamma proteobacterium
New,CleanUp,ReferenceOTU24220	0	0	0	0	3.2542e-06	0	0	0	0	0	0	0	0	4.04353e-05	Bacteria; Proteobacteria; Gammaproteobacteria; Thiotrichales; Thiotrichaceae; uncultured; uncultured gamma proteobacterium
JN868813,1,1537	0	0	0	0	0	0	0	0	0	0	0	0	4.35856e-05	0	Bacteria; Proteobacteria; Gammaproteobacteria; Xanthomonadales; Xanthomonadaceae; Stenotrophomonas
New,CleanUp,ReferenceOTU981730	0	0	0	0	1.84405e-05	0	0	0	0	0	0	0	0	2.50978e-05	Bacteria; Proteobacteria; Alphaproteobacteria; DB1-14; uncultured organism; uncultured organism; uncultured organism
New,ReferenceOTU2571	0	0	0	0	8.67787e-06	0	0	0	0	0	0	0	0	3.4858e-05	Bacteria; TM6; uncultured bacterium; uncultured bacterium; uncultured bacterium; uncultured bacterium; uncultured bacterium
New,CleanUp,ReferenceOTU557140	0	0	0	0	0	0	0	0	0	0	4.34711e-05	0	0	0	Bacteria; Bacteroidetes; Flavobacteriia; Flavobacteriales; Flavobacteriaceae; Ulvibacter
New,CleanUp,ReferenceOTU440277	0	0	0	0	0	0	0	0	0	0	4.34711e-05	0	0	0	Bacteria; Proteobacteria; Gammaproteobacteria; Methylococcales; Marine Methylotrophic Group 2
New,CleanUp,ReferenceOTU456008	0	0	0	0	0	0	0	0	0	0	4.34711e-05	0	0	0	Bacteria; Proteobacteria; Gammaproteobacteria; Methylococcales; Marine Methylotrophic Group 2; uncultured bacterium; uncultured bacterium
New,CleanUp,ReferenceOTU1138113	0	0	0	0	0	0	0	0	0	0	4.34711e-05	0	0	0	Bacteria; Bacteroidetes; Flavobacteriia; Flavobacteriales; Flavobacteriaceae
New,CleanUp,ReferenceOTU117391	0	0	0	0	0	0	0	0	0	0	4.34711e-05	0	0	0	Unassigned
New,CleanUp,ReferenceOTU1075104	0	0	0	0	0	0	0	0	0	0	4.34711e-05	0	0	0	Unassigned
New,CleanUp,ReferenceOTU36136	0	0	0	0	0	0	0	0	0	0	4.34711e-05	0	0	0	Bacteria; Proteobacteria; Epsilonproteobacteria; Campylobacterales; Helicobacteraceae; Sulfurimonas; uncultured bacterium
New,CleanUp,ReferenceOTU657906	0	0	0	0	0	0	0	0	0	0	4.34711e-05	0	0	0	Unassigned
New,CleanUp,ReferenceOTU1983	0	0	0	0	0	0	0	0	0	0	4.34711e-05	0	0	0	Bacteria; Proteobacteria; Gammaproteobacteria; Methylococcales; pItb-vmat-59; uncultured sediment bacterium; uncultured sediment bacterium
New,CleanUp,ReferenceOTU69249	0	0	0	0	0	0	0	0	0	0	8.69422e-06	3.47729e-05	0	0	Bacteria; Proteobacteria; Gammaproteobacteria; Methylococcales; IheB2-23; uncultured bacterium; uncultured bacterium
New,CleanUp,ReferenceOTU684056	0	0	0	0	0	0	0	0	0	0	0	4.34661e-05	0	0	Unassigned
New,CleanUp,ReferenceOTU234816	0	0	0	0	0	0	0	0	0	0	0	4.34661e-05	0	0	Unassigned
New,CleanUp,ReferenceOTU75100	0	0	0	0	0	0	0	0	0	0	0	4.34661e-05	0	0	Bacteria; Proteobacteria; Gammaproteobacteria; Order Incertae Sedis; Family Incertae Sedis; Marinicella; uncultured bacterium
New,CleanUp,ReferenceOTU1087106	0	0	0	0	0	0	0	0	0	0	0	4.34661e-05	0	0	Bacteria; Proteobacteria; Gammaproteobacteria; Thiotrichales; Piscirickettsiaceae
New,CleanUp,ReferenceOTU1106728	0	0	0	0	0	0	0	0	0	0	0	4.34661e-05	0	0	Bacteria; Proteobacteria; Gammaproteobacteria; Order Incertae Sedis; Family Incertae Sedis; Marinicella; uncultured gamma proteobacterium
New,ReferenceOTU58	0	0	0	0	0	0	0	0	0	0	0	4.34661e-05	0	0	Bacteria; Proteobacteria; Gammaproteobacteria; Xanthomonadales
New,CleanUp,ReferenceOTU728179	0	0	0	0	4.01352e-05	0	0	0	0	0	0	3.25996e-06	0	0	Unassigned
New,CleanUp,ReferenceOTU162229	0	0	0	0	4.23046e-05	0	0	0	0	0	0	1.08665e-06	0	0	Bacteria; Bacteroidetes; Flavobacteriia; Flavobacteriales; Flavobacteriaceae
JQ580129,1,1522	0	0	0	0	4.33894e-06	0	0	0	0	0	0	0	0	3.9041e-05	Bacteria; Planctomycetes; BD7-11; uncultured planctomycete; uncultured planctomycete; uncultured planctomycete; uncultured planctomycete
FN562820,1,1367	0	0	0	0	0	0	0	0	0	0	3.99934e-05	3.25996e-06	0	0	Bacteria; Proteobacteria; Gammaproteobacteria; Thiotrichales; Piscirickettsiaceae; Marine Methylotrophic Group 3; uncultured gamma proteobacterium
New,CleanUp,ReferenceOTU1094673	0	0	0	0	0	0	0	0	0	0	3.12992e-05	1.19532e-05	0	0	Bacteria; Proteobacteria; Gammaproteobacteria; Thiotrichales; Piscirickettsiaceae; Thiomicrospira; uncultured gamma proteobacterium
New,CleanUp,ReferenceOTU766236	0	0	0	0	0	0	0	0	0	0	3.12992e-05	1.19532e-05	0	0	Bacteria; Proteobacteria; Epsilonproteobacteria; Campylobacterales; Helicobacteraceae; Sulfurovum; uncultured epsilon proteobacterium
New,CleanUp,ReferenceOTU1027921	0	0	0	0	3.90504e-05	0	0	0	0	0	0	0	0	4.18296e-06	Bacteria; Proteobacteria; Gammaproteobacteria; Order Incertae Sedis; Family Incertae Sedis; Marinicella; uncultured bacterium
New,CleanUp,ReferenceOTU64102	0	0	0	0	0	0	0	0	0	0	0	0	0	4.32239e-05	Bacteria; Proteobacteria; Gammaproteobacteria; Chromatiales; Ectothiorhodospiraceae; Acidiferrobacter; uncultured sediment bacterium
New,CleanUp,ReferenceOTU118622	0	0	0	0	0	0	0	0	0	0	0	0	0	4.32239e-05	Bacteria; Proteobacteria; Gammaproteobacteria; Acidithiobacillales; 9M32; uncultured bacterium; uncultured bacterium
New,CleanUp,ReferenceOTU641897	0	0	0	0	0	0	0	0	0	0	0	0	0	4.32239e-05	Unassigned
New,CleanUp,ReferenceOTU146086	0	0	0	0	2.49489e-05	0	0	0	0	0	0	0	0	1.81262e-05	Bacteria; Proteobacteria; Gammaproteobacteria; Chromatiales; Chromatiaceae; Nitrosococcus; uncultured bacterium
New,CleanUp,ReferenceOTU209861	0	0	0	0	0	0	0	0	0	0	2.78215e-05	1.52131e-05	0	0	Unassigned
New,CleanUp,ReferenceOTU853180	0	0	0	0	0	0	0	0	0	0	1.91273e-05	2.39063e-05	0	0	Bacteria; Bacteroidetes; Flavobacteriia; Flavobacteriales; Flavobacteriaceae; Polaribacter; uncultured Flavobacterium sp,
New,CleanUp,ReferenceOTU1119575	0	0	0	0	4.01352e-05	0	0	0	0	0	0	0	0	2.78864e-06	Bacteria; Proteobacteria; Gammaproteobacteria; Chromatiales; Chromatiaceae; Nitrosococcus; uncultured bacterium
New,CleanUp,ReferenceOTU171895	0	0	0	0	4.01352e-05	0	0	0	0	0	0	0	0	2.78864e-06	Bacteria; Proteobacteria; Gammaproteobacteria
New,CleanUp,ReferenceOTU1142763	0	0	0	0	3.03726e-05	0	0	0	0	0	0	0	0	1.25489e-05	Bacteria; Proteobacteria; Gammaproteobacteria
New,CleanUp,ReferenceOTU100830	0	0	0	0	3.03726e-05	0	0	0	0	0	0	0	0	1.25489e-05	Unassigned
New,CleanUp,ReferenceOTU1093389	0	0	0	0	1.08473e-06	0	0	0	0	0	0	0	0	4.18296e-05	Bacteria; Proteobacteria; Gammaproteobacteria; Gammaproteobacteria Incertae Sedis; Unknown Family; Thiohalophilus; uncultured bacterium
New,CleanUp,ReferenceOTU306500	0	0	0	0	1.08473e-06	0	0	0	0	0	0	0	0	4.18296e-05	Unassigned
New,CleanUp,ReferenceOTU373781	0	0	0	0	1.08473e-06	0	0	0	0	0	0	0	0	4.18296e-05	Unassigned
New,CleanUp,ReferenceOTU631542	0	0	0	0	3.47115e-05	0	0	0	0	0	0	1.08665e-06	0	6.9716e-06	Bacteria; Gemmatimonadetes; Gemmatimonadetes; BD2-11 terrestrial group; uncultured bacterium; uncultured bacterium; uncultured bacterium
New,CleanUp,ReferenceOTU790824	0	0	0	0	2.60336e-05	0	0	0	0	0	0	0	0	1.67319e-05	Bacteria; Proteobacteria; Alphaproteobacteria; Rhizobiales; Hyphomicrobiaceae; uncultured; uncultured bacterium
New,CleanUp,ReferenceOTU666017	0	0	0	0	4.12199e-05	0	0	0	0	0	0	0	0	1.39432e-06	Bacteria; Proteobacteria; Gammaproteobacteria; Chromatiales; Chromatiaceae; Nitrosococcus; uncultured bacterium
New,CleanUp,ReferenceOTU111175	0	0	0	0	1.19321e-05	0	0	0	0	0	0	0	0	3.06751e-05	Bacteria; Proteobacteria; Alphaproteobacteria; Rickettsiales; SM2D12; uncultured bacterium; uncultured bacterium
New,CleanUp,ReferenceOTU283580	0	0	0	0	2.16947e-06	0	0	0	0	0	0	0	0	4.04353e-05	Bacteria; Proteobacteria; Gammaproteobacteria; Thiotrichales; Thiotrichaceae; uncultured; uncultured gamma proteobacterium
New,CleanUp,ReferenceOTU752553	0	0	0	0	0	0	0	0	0	0	3.47769e-06	3.91195e-05	0	0	Bacteria; Bacteroidetes; BD2-2
New,CleanUp,ReferenceOTU929607	0	0	0	0	3.47115e-05	0	0	0	0	0	0	2.1733e-06	0	5.57728e-06	Bacteria; Bacteroidetes; Flavobacteriia; Flavobacteriales; Flavobacteriaceae
New,CleanUp,ReferenceOTU558018	0	0	0	0	3.6881e-05	0	0	0	0	0	0	0	0	5.57728e-06	Unassigned
New,CleanUp,ReferenceOTU878631	0	0	0	0	0	0	0	0	0	0	1.73884e-05	2.4993e-05	0	0	Bacteria; Proteobacteria; Gammaproteobacteria; Thiotrichales; Piscirickettsiaceae; Thiomicrospira
New,CleanUp,ReferenceOTU772160	0	0	0	0	0	0	0	0	0	0	0	4.23794e-05	0	0	Bacteria; Proteobacteria; Alphaproteobacteria; Rhodospirillales; Rhodospirillaceae; uncultured; uncultured bacterium
New,CleanUp,ReferenceOTU331340	0	0	0	0	0	0	0	0	0	0	0	4.23794e-05	0	0	Bacteria; Proteobacteria; Deltaproteobacteria; Bdellovibrionales; Bacteriovoracaceae; uncultured; uncultured bacterium
New,CleanUp,ReferenceOTU306149	0	0	0	0	0	0	0	0	0	0	0	4.23794e-05	0	0	Unassigned
New,CleanUp,ReferenceOTU948772	0	0	0	0	0	0	0	0	0	0	0	4.23794e-05	0	0	Bacteria; Bacteroidetes; VC2,1 Bac22; uncultured bacterium; uncultured bacterium; uncultured bacterium; uncultured bacterium
New,CleanUp,ReferenceOTU80896	0	0	0	0	0	0	0	0	0	0	0	4.23794e-05	0	0	Bacteria; Proteobacteria; Gammaproteobacteria; Order Incertae Sedis; Family Incertae Sedis; Marinicella; uncultured bacterium
New,CleanUp,ReferenceOTU702367	0	0	0	0	0	0	0	0	0	0	0	4.23794e-05	0	0	Bacteria; Bacteroidetes; Cytophagia; Cytophagales; Flammeovirgaceae; uncultured; uncultured bacterium
New,CleanUp,ReferenceOTU10921	0	0	0	0	0	0	0	0	0	0	0	4.23794e-05	0	0	Bacteria; Proteobacteria; Alphaproteobacteria; Caulobacterales; Hyphomonadaceae; Robiginitomaculum; uncultured bacterium
New,CleanUp,ReferenceOTU451098	0	0	0	0	1.08473e-06	0	0	0	0	0	0	4.12928e-05	0	0	Bacteria; Proteobacteria; Alphaproteobacteria; SB1-18; uncultured bacterium; uncultured bacterium; uncultured bacterium
New,CleanUp,ReferenceOTU531730	0	0	0	0	3.2542e-05	0	0	0	0	0	0	0	0	9.76025e-06	Unassigned
New,CleanUp,ReferenceOTU266754	0	0	0	0	1.30168e-05	0	0	0	0	0	0	0	0	2.92807e-05	Bacteria; Proteobacteria; Gammaproteobacteria
New,CleanUp,ReferenceOTU1141273	0	0	0	0	0	0	0	0	0	0	0	3.80328e-05	0	4.18296e-06	Bacteria; Bacteroidetes; Cytophagia; Cytophagales; Flammeovirgaceae; uncultured; uncultured bacterium
New,CleanUp,ReferenceOTU1091732	0	0	0	0	0	0	0	0	0	0	3.99934e-05	2.1733e-06	0	0	Bacteria; Proteobacteria; Epsilonproteobacteria; Campylobacterales; Helicobacteraceae; Sulfurovum; uncultured epsilon proteobacterium
New,CleanUp,ReferenceOTU805438	0	0	0	0	0	0	0	0	0	0	2.2605e-05	1.95597e-05	0	0	Bacteria; Bacteroidetes; Flavobacteriia; Flavobacteriales; Flavobacteriaceae; Flavobacterium; uncultured bacterium
New,ReferenceOTU2572	0	0	0	0	1.84405e-05	0	0	0	0	0	0	0	0	2.37035e-05	Bacteria; Proteobacteria; Deltaproteobacteria; Bdellovibrionales; Bacteriovoracaceae; uncultured; uncultured bacterium
New,CleanUp,ReferenceOTU323231	0	0	0	0	8.67787e-06	0	0	0	0	0	0	0	0	3.34637e-05	Bacteria; Proteobacteria; Zetaproteobacteria; Mariprofundales; Mariprofundaceae; Mariprofundus
New,CleanUp,ReferenceOTU736374	0	0	0	0	6.5084e-06	0	0	0	0	0	1.73884e-06	2.82529e-05	0	5.57728e-06	Bacteria; Bacteroidetes; Cytophagia; Cytophagales; Flammeovirgaceae; uncultured; uncultured bacterium
New,CleanUp,ReferenceOTU214272	0	0	0	0	2.38641e-05	0	0	0	0	0	0	0	0	1.81262e-05	Bacteria; Proteobacteria; Gammaproteobacteria; Xanthomonadales; JTB255 marine benthic group; uncultured bacterium; uncultured bacterium
New,CleanUp,ReferenceOTU315465	0	0	0	0	2.38641e-05	0	0	0	0	0	0	0	0	1.81262e-05	Bacteria; Proteobacteria; Gammaproteobacteria; Chromatiales; Chromatiaceae; Nitrosococcus; uncultured bacterium
New,CleanUp,ReferenceOTU737199	0	0	0	0	4.33894e-06	0	0	0	0	0	0	0	0	3.76467e-05	Bacteria; Proteobacteria; Gammaproteobacteria; Thiotrichales; Thiotrichaceae; uncultured; uncultured gamma proteobacterium
New,CleanUp,ReferenceOTU57248	0	0	0	0	0	0	0	0	0	0	1.91273e-05	2.28197e-05	0	0	Bacteria; Proteobacteria; Gammaproteobacteria; Thiotrichales; Thiotrichaceae; uncultured; uncultured bacterium
New,CleanUp,ReferenceOTU77669	0	0	0	0	3.90504e-05	0	0	0	0	0	0	0	0	2.78864e-06	Bacteria; Lentisphaerae; LD1-PB3; uncultured bacterium; uncultured bacterium; uncultured bacterium; uncultured bacterium
New,CleanUp,ReferenceOTU226263	0	0	0	0	1.95252e-05	0	0	0	0	0	0	0	0	2.23091e-05	Unassigned
New,CleanUp,ReferenceOTU1068328	0	0	0	0	0	0	0	0	0	0	0	0	0	4.18296e-05	Bacteria; Proteobacteria
New,CleanUp,ReferenceOTU493167	0	0	0	0	0	0	0	0	0	0	0	0	0	4.18296e-05	Unassigned
New,CleanUp,ReferenceOTU967817	0	0	0	0	0	0	0	0	0	0	0	0	0	4.18296e-05	Bacteria; Proteobacteria; Gammaproteobacteria; Oceanospirillales; Alcanivoracaceae; Kangiella; uncultured bacterium
New,CleanUp,ReferenceOTU36289	0	0	0	0	0	0	0	0	0	0	1.73884e-06	2.39063e-05	1.61428e-05	0	Bacteria; Proteobacteria; Deltaproteobacteria; Desulfobacterales; Desulfobulbaceae; Desulfobulbus; uncultured bacterium
New,CleanUp,ReferenceOTU643152	0	0	0	0	0	0	0	0	0	0	4.17322e-05	0	0	0	Bacteria; Proteobacteria; Gammaproteobacteria; Thiotrichales; Thiotrichaceae; uncultured; uncultured bacterium
New,CleanUp,ReferenceOTU350429	0	0	0	0	0	0	0	0	0	0	4.17322e-05	0	0	0	Bacteria; Bacteroidetes; Flavobacteriia; Flavobacteriales; Flavobacteriaceae; Ulvibacter
New,CleanUp,ReferenceOTU619338	0	0	0	0	0	0	0	0	0	0	4.17322e-05	0	0	0	Bacteria; Bacteroidetes; Flavobacteriia; Flavobacteriales; Flavobacteriaceae; Lutibacter; uncultured bacterium
New,CleanUp,ReferenceOTU613930	0	0	0	0	0	0	0	0	0	0	4.17322e-05	0	0	0	Bacteria; Proteobacteria; Epsilonproteobacteria; R103-B63; uncultured bacterium; uncultured bacterium; uncultured bacterium
New,CleanUp,ReferenceOTU654671	0	0	0	0	0	0	0	0	0	0	4.17322e-05	0	0	0	Bacteria; Bacteroidetes; Flavobacteriia; Flavobacteriales; Flavobacteriaceae
New,CleanUp,ReferenceOTU55219	0	0	0	0	0	0	0	0	0	0	4.17322e-05	0	0	0	Unassigned
New,CleanUp,ReferenceOTU614998	0	0	0	0	0	0	0	0	0	0	4.17322e-05	0	0	0	Bacteria; Bacteroidetes; Flavobacteriia; Flavobacteriales; Schleiferiaceae; Schleiferia; uncultured Bacteroidetes bacterium
New,CleanUp,ReferenceOTU424049	0	0	0	0	0	0	0	0	0	0	4.17322e-05	0	0	0	Unassigned
New,CleanUp,ReferenceOTU1111055	0	0	0	0	0	0	0	0	0	0	4.17322e-05	0	0	0	Bacteria; Bacteroidetes; Flavobacteriia; Flavobacteriales; Flavobacteriaceae; Flavobacterium; uncultured bacterium
New,CleanUp,ReferenceOTU610364	0	0	0	0	0	0	0	0	0	0	4.17322e-05	0	0	0	Bacteria; Bacteroidetes; Flavobacteriia; Flavobacteriales; Flavobacteriaceae; Lutibacter
New,CleanUp,ReferenceOTU723787	0	0	0	0	0	0	0	0	0	0	4.17322e-05	0	0	0	Bacteria; Proteobacteria; Epsilonproteobacteria; Campylobacterales; Helicobacteraceae; Sulfurovum; uncultured bacterium
New,CleanUp,ReferenceOTU192100	0	0	0	0	5.42367e-06	0	0	0	0	0	0	0	0	3.62523e-05	Unassigned
New,CleanUp,ReferenceOTU719676	0	0	0	0	3.03726e-05	0	0	0	0	0	0	0	0	1.11546e-05	Unassigned
New,CleanUp,ReferenceOTU1035714	0	0	0	0	0	0	0	0	0	0	3.82545e-05	3.25996e-06	0	0	Unassigned
New,CleanUp,ReferenceOTU450057	0	0	0	0	0	0	0	0	0	0	2.08661e-05	2.06464e-05	0	0	Bacteria; Proteobacteria; Alphaproteobacteria; Rhodobacterales; Rhodobacteraceae; Octadecabacter
New,CleanUp,ReferenceOTU1146268	0	0	0	0	0	0	0	0	0	0	3.47769e-06	3.80328e-05	0	0	Bacteria; Proteobacteria; Gammaproteobacteria; Methylococcales; Marine Methylotrophic Group 2
New,CleanUp,ReferenceOTU913891	0	0	0	0	3.2542e-06	0	0	0	0	0	0	3.25996e-05	0	5.57728e-06	Bacteria; Proteobacteria; Gammaproteobacteria; Order Incertae Sedis; Family Incertae Sedis; Marinicella; uncultured bacterium
New,CleanUp,ReferenceOTU1111116	0	0	0	0	3.57962e-05	0	0	0	0	0	0	0	0	5.57728e-06	Unassigned
New,CleanUp,ReferenceOTU237063	0	0	0	0	0	0	0	0	0	0	2.60826e-05	1.52131e-05	0	0	Bacteria; Proteobacteria; Gammaproteobacteria; Thiotrichales; Piscirickettsiaceae; Thiomicrospira; uncultured gamma proteobacterium
New,CleanUp,ReferenceOTU772676	0	0	0	0	0	0	0	0	0	0	0	4.12928e-05	0	0	Unassigned
New,CleanUp,ReferenceOTU608774	0	0	0	0	0	0	0	0	0	0	0	4.12928e-05	0	0	Bacteria; Proteobacteria; Gammaproteobacteria; Thiotrichales; Piscirickettsiaceae; Marine Methylotrophic Group 3; uncultured bacterium
New,CleanUp,ReferenceOTU783276	0	0	0	0	0	0	0	0	0	0	0	4.12928e-05	0	0	Unassigned
New,CleanUp,ReferenceOTU159017	0	0	0	0	3.14573e-05	0	0	0	0	0	0	0	0	9.76025e-06	Unassigned
New,CleanUp,ReferenceOTU777913	0	0	0	0	2.16947e-05	0	0	0	0	0	0	0	0	1.95205e-05	Bacteria; Proteobacteria; Gammaproteobacteria
New,CleanUp,ReferenceOTU603070	0	0	0	0	0	0	0	0	0	0	3.99934e-05	1.08665e-06	0	0	Unassigned
New,CleanUp,ReferenceOTU583334	0	0	0	0	0	0	0	0	0	0	3.12992e-05	9.77987e-06	0	0	Bacteria; Proteobacteria; Gammaproteobacteria; Thiotrichales; Thiotrichaceae; uncultured; uncultured bacterium
EU265943,1,1515	0	0	0	0	0	0	0	0	0	0	5.21653e-06	3.58595e-05	0	0	Bacteria; Proteobacteria; Deltaproteobacteria; Desulfovibrionales; Desulfovibrionaceae; Desulfovibrio; uncultured organism
New,CleanUp,ReferenceOTU1135885	0	0	0	0	3.6881e-05	0	0	0	0	0	0	0	0	4.18296e-06	Bacteria; Proteobacteria; Gammaproteobacteria; Gammaproteobacteria Incertae Sedis; Unknown Family; Thiohalophilus; uncultured bacterium
New,CleanUp,ReferenceOTU310230	0	0	0	0	3.2542e-06	0	0	0	0	0	0	0	0	3.76467e-05	Unassigned
New,CleanUp,ReferenceOTU928149	0	0	0	0	3.2542e-06	0	0	0	0	0	0	0	0	3.76467e-05	Bacteria; Proteobacteria; Alphaproteobacteria; Rhodospirillales; Rhodospirillaceae
New,CleanUp,ReferenceOTU374677	0	0	0	0	0	0	0	0	0	0	3.65157e-05	4.34661e-06	0	0	Bacteria; Proteobacteria; Gammaproteobacteria; Thiotrichales; Thiotrichaceae; uncultured; uncultured bacterium
New,CleanUp,ReferenceOTU494086	0	0	0	0	0	0	0	0	0	0	1.73884e-06	3.91195e-05	0	0	Bacteria; Proteobacteria; Gammaproteobacteria; Gammaproteobacteria Incertae Sedis; Unknown Family; Thiohalophilus; uncultured bacterium
New,CleanUp,ReferenceOTU572467	0	0	0	0	1.19321e-05	0	0	0	0	0	1.73884e-06	2.71663e-05	0	0	Bacteria; Proteobacteria; Alphaproteobacteria; Rhizobiales; Phyllobacteriaceae; Pseudahrensia; uncultured bacterium
New,CleanUp,ReferenceOTU937990	0	0	0	0	3.79657e-05	0	0	0	0	0	0	0	0	2.78864e-06	Bacteria; Proteobacteria; Gammaproteobacteria; Xanthomonadales; Xanthomonadaceae
New,CleanUp,ReferenceOTU906037	0	0	0	0	3.79657e-05	0	0	0	0	0	0	0	0	2.78864e-06	Unassigned
EU491687,1,1477	0	0	0	0	2.82031e-05	0	0	0	0	0	0	0	0	1.25489e-05	Bacteria; Proteobacteria; Gammaproteobacteria; Chromatiales; Ectothiorhodospiraceae; Acidiferrobacter; uncultured bacterium
New,CleanUp,ReferenceOTU670872	0	0	0	0	0	0	0	0	0	0	3.3038e-05	7.60656e-06	0	0	Bacteria; Proteobacteria; Alphaproteobacteria; Rhodobacterales; Rhodobacteraceae
New,CleanUp,ReferenceOTU344013	0	0	0	0	0	0	0	0	0	0	6.95537e-06	3.36862e-05	0	0	Bacteria; Proteobacteria; Gammaproteobacteria; Methylococcales; IheB2-23; uncultured bacterium; uncultured bacterium
New,CleanUp,ReferenceOTU582187	0	0	0	0	0	0	0	0	0	0	6.95537e-06	3.36862e-05	0	0	Bacteria; Proteobacteria; Alphaproteobacteria; Rhizobiales; Phyllobacteriaceae
New,CleanUp,ReferenceOTU931847	0	0	0	0	1.95252e-05	0	0	0	0	0	0	1.95597e-05	0	1.39432e-06	Bacteria; Proteobacteria; Deltaproteobacteria; Myxococcales; Nannocystaceae; Nannocystis
New,CleanUp,ReferenceOTU199631	0	0	0	0	3.90504e-05	0	0	0	0	0	0	0	0	1.39432e-06	Bacteria; Proteobacteria; Gammaproteobacteria; Sva0071
New,CleanUp,ReferenceOTU83397	0	0	0	0	3.90504e-05	0	0	0	0	0	0	0	0	1.39432e-06	Bacteria; Bacteroidetes; Flavobacteriia; Flavobacteriales; Flavobacteriaceae; Lutibacter
New,CleanUp,ReferenceOTU94251	0	0	0	0	2.92878e-05	0	0	0	0	0	0	0	0	1.11546e-05	Bacteria; Proteobacteria; Deltaproteobacteria; Bdellovibrionales; Bdellovibrionaceae; Bdellovibrio; uncultured bacterium
New,CleanUp,ReferenceOTU106032	0	0	0	0	2.92878e-05	0	0	0	0	0	0	0	0	1.11546e-05	Bacteria; Proteobacteria; Deltaproteobacteria; Bdellovibrionales; Bacteriovoracaceae; uncultured; uncultured bacterium
New,CleanUp,ReferenceOTU997574	0	0	0	0	0	0	0	0	0	0	0	0	0	4.04353e-05	Bacteria; Proteobacteria; Gammaproteobacteria; Gammaproteobacteria Incertae Sedis; Unknown Family; Thiohalophilus; uncultured gamma proteobacterium
New,CleanUp,ReferenceOTU354327	0	0	0	0	0	0	0	0	0	0	0	0	0	4.04353e-05	Bacteria; Proteobacteria; Gammaproteobacteria; Chromatiales; Ectothiorhodospiraceae; Acidiferrobacter
New,CleanUp,ReferenceOTU539189	0	0	0	0	0	0	0	0	0	0	0	0	0	4.04353e-05	Bacteria; Proteobacteria; Alphaproteobacteria; Rhodobacterales; Rhodobacteraceae
New,CleanUp,ReferenceOTU845092	0	0	0	0	0	0	0	0	0	0	0	0	0	4.04353e-05	Bacteria; Proteobacteria; Deltaproteobacteria; Myxococcales; Nannocystaceae; Nannocystis; uncultured delta proteobacterium
New,CleanUp,ReferenceOTU535651	0	0	0	0	0	0	0	0	0	0	0	0	0	4.04353e-05	Unassigned
AB858589,1,1389	0	0	0	0	0	0	0	0	0	0	0	0	0	4.04353e-05	Bacteria; TM6
New,CleanUp,ReferenceOTU7154	0	0	0	0	0	0	0	0	0	0	0	0	0	4.04353e-05	Bacteria; Proteobacteria; Gammaproteobacteria
New,CleanUp,ReferenceOTU141711	0	0	0	0	0	0	0	0	0	0	0	0	0	4.04353e-05	Bacteria; Proteobacteria; Gammaproteobacteria; Chromatiales; Ectothiorhodospiraceae; Acidiferrobacter; uncultured gamma proteobacterium
New,CleanUp,ReferenceOTU725995	0	0	0	0	0	0	0	0	0	0	0	0	0	4.04353e-05	Bacteria; Planctomycetes; OM190; uncultured bacterium; uncultured bacterium; uncultured bacterium; uncultured bacterium
New,CleanUp,ReferenceOTU9220	0	0	0	0	0	0	0	0	0	0	2.08661e-05	1.95597e-05	0	0	Bacteria; Proteobacteria; Gammaproteobacteria; Methylococcales; Marine Methylotrophic Group 2; uncultured bacterium; uncultured bacterium
New,CleanUp,ReferenceOTU968573	0	0	0	0	0	0	0	0	0	0	3.47769e-06	3.69462e-05	0	0	Bacteria; Proteobacteria
KC136827,1,1400	0	0	0	0	0	0	0	0	0	0	0	0	4.0357e-05	0	Bacteria; Actinobacteria; Actinobacteria; Micrococcales; Micrococcaceae; Kocuria; uncultured bacterium
GAJR01016305,1168,2580	0	0	0	0	0	0	0	0	0	0	0	0	4.0357e-05	0	Bacteria; Cyanobacteria; Chloroplast; Gerbera hybrid cultivar; Gerbera hybrid cultivar; Gerbera hybrid cultivar; Gerbera hybrid cultivar
EU777735,1,1401	0	0	0	0	0	0	0	0	0	0	0	0	4.0357e-05	0	Bacteria; Proteobacteria; Gammaproteobacteria; Enterobacteriales; Enterobacteriaceae
GQ472937,1,1238	0	0	0	0	0	0	0	0	0	0	0	0	4.0357e-05	0	Bacteria; Proteobacteria; Alphaproteobacteria; Rhizobiales; Phyllobacteriaceae; Mesorhizobium
New,CleanUp,ReferenceOTU578863	0	0	0	0	1.51863e-05	0	0	0	0	0	0	0	0	2.50978e-05	Bacteria; Nitrospirae; Nitrospira; Nitrospirales; Nitrospiraceae; Leptospirillum; uncultured bacterium
New,CleanUp,ReferenceOTU153453	0	0	0	0	5.42367e-06	0	0	0	0	0	0	0	0	3.4858e-05	Unassigned
New,CleanUp,ReferenceOTU643145	0	0	0	0	5.42367e-06	0	0	0	0	0	0	0	0	3.4858e-05	Bacteria; Proteobacteria; Gammaproteobacteria; Thiotrichales; Thiotrichaceae; uncultured; uncultured gamma proteobacterium
New,CleanUp,ReferenceOTU422920	0	0	0	0	0	0	0	0	0	0	3.47769e-05	5.43326e-06	0	0	Bacteria; Bacteroidetes; Flavobacteriia; Flavobacteriales; Flavobacteriaceae; uncultured
New,CleanUp,ReferenceOTU752750	0	0	0	0	0	0	0	0	0	0	1.73884e-05	2.28197e-05	0	0	Bacteria; Proteobacteria; Gammaproteobacteria; Methylococcales; IheB2-23; uncultured bacterium; uncultured bacterium
New,CleanUp,ReferenceOTU424426	0	0	0	0	0	0	0	0	0	0	0	4.02061e-05	0	0	Bacteria; Bacteroidetes; Sphingobacteriia; Sphingobacteriales; Saprospiraceae; uncultured; uncultured bacterium
New,CleanUp,ReferenceOTU266910	0	0	0	0	0	0	0	0	0	0	0	4.02061e-05	0	0	Bacteria; Proteobacteria; Gammaproteobacteria; Thiotrichales; Piscirickettsiaceae; Thiomicrospira; uncultured bacterium
New,CleanUp,ReferenceOTU486644	0	0	0	0	0	0	0	0	0	0	0	4.02061e-05	0	0	Bacteria; Proteobacteria; Gammaproteobacteria; Thiotrichales; Thiotrichaceae; uncultured
New,CleanUp,ReferenceOTU146017	0	0	0	0	0	0	0	0	0	0	0	4.02061e-05	0	0	Bacteria; Bacteroidetes; Flavobacteriia; Flavobacteriales; Flavobacteriaceae; uncultured; uncultured Lutibacter sp,
New,CleanUp,ReferenceOTU430876	0	0	0	0	0	0	0	0	0	0	0	4.02061e-05	0	0	Bacteria; Bacteroidetes; Flavobacteriia; Flavobacteriales; Flavobacteriaceae; Lutibacter; uncultured Bacteroidetes bacterium
New,CleanUp,ReferenceOTU539516	0	0	0	0	0	0	0	0	0	0	0	4.02061e-05	0	0	Bacteria; Bacteroidetes; Flavobacteriia; Flavobacteriales; Flavobacteriaceae; uncultured
New,CleanUp,ReferenceOTU1073073	0	0	0	0	0	0	0	0	0	0	0	4.02061e-05	0	0	Bacteria; Proteobacteria; Gammaproteobacteria; Thiotrichales; Piscirickettsiaceae; Thiomicrospira; uncultured bacterium
New,CleanUp,ReferenceOTU340357	0	0	0	0	0	0	0	0	0	0	0	4.02061e-05	0	0	Bacteria; Proteobacteria; Gammaproteobacteria; Order Incertae Sedis; Family Incertae Sedis; Marinicella; uncultured bacterium
New,CleanUp,ReferenceOTU780527	0	0	0	0	8.67787e-06	0	0	0	0	0	0	2.1733e-06	0	2.92807e-05	Bacteria; Proteobacteria; Gammaproteobacteria
New,CleanUp,ReferenceOTU696137	0	0	0	0	2.06099e-05	0	0	0	0	0	0	0	0	1.95205e-05	Bacteria; Proteobacteria; Alphaproteobacteria; Rhizobiales; Hyphomicrobiaceae; Rhodomicrobium; uncultured bacterium
New,CleanUp,ReferenceOTU1077059	0	0	0	0	1.08473e-06	0	0	0	0	0	0	0	0	3.9041e-05	Bacteria; Proteobacteria; Gammaproteobacteria; Acidithiobacillales; 9M32; uncultured bacterium; uncultured bacterium
New,CleanUp,ReferenceOTU576273	0	0	0	0	1.08473e-06	0	0	0	0	0	0	0	0	3.9041e-05	Bacteria; Proteobacteria; Gammaproteobacteria
New,CleanUp,ReferenceOTU614442	0	0	0	0	0	0	0	0	0	0	0	1.62998e-05	0	2.37035e-05	Bacteria; BD1-5
New,CleanUp,ReferenceOTU110159	0	0	0	0	0	0	0	0	0	0	3.99934e-05	0	0	0	Bacteria; Proteobacteria; Epsilonproteobacteria; Campylobacterales; Helicobacteraceae; Sulfurovum; uncultured bacterium
New,CleanUp,ReferenceOTU649330	0	0	0	0	0	0	0	0	0	0	3.99934e-05	0	0	0	Bacteria; Proteobacteria; Gammaproteobacteria; Thiotrichales; Piscirickettsiaceae; endosymbionts; uncultured bacterium
New,CleanUp,ReferenceOTU1045892	0	0	0	0	0	0	0	0	0	0	3.99934e-05	0	0	0	Bacteria; Candidate division OD1; uncultured bacterium; uncultured bacterium; uncultured bacterium; uncultured bacterium; uncultured bacterium
New,CleanUp,ReferenceOTU444195	0	0	0	0	0	0	0	0	0	0	3.99934e-05	0	0	0	Unassigned
New,CleanUp,ReferenceOTU462033	0	0	0	0	0	0	0	0	0	0	3.99934e-05	0	0	0	Bacteria; Bacteroidetes; Flavobacteriia; Flavobacteriales; Flavobacteriaceae; Ulvibacter; uncultured Bacteroidetes bacterium
New,CleanUp,ReferenceOTU380111	0	0	0	0	0	0	0	0	0	0	3.99934e-05	0	0	0	Unassigned
New,CleanUp,ReferenceOTU864243	0	0	0	0	0	0	0	0	0	0	5.21653e-06	3.47729e-05	0	0	Bacteria; Proteobacteria; Deltaproteobacteria; Bdellovibrionales; Bdellovibrionaceae; OM27 clade; uncultured bacterium
New,CleanUp,ReferenceOTU282467	0	0	0	0	1.19321e-05	0	0	0	0	0	0	0	0	2.78864e-05	Unassigned
New,CleanUp,ReferenceOTU1114135	0	0	0	0	1.19321e-05	0	0	0	0	0	0	0	0	2.78864e-05	Unassigned
FJ652517,1,1347	0	0	0	0	2.16947e-06	0	0	0	0	0	0	0	0	3.76467e-05	Bacteria; Planctomycetes; Planctomycetacia; Planctomycetales; Planctomycetaceae; uncultured
New,CleanUp,ReferenceOTU471416	0	0	0	0	0	0	0	0	0	0	1.73884e-06	3.80328e-05	0	0	Bacteria; Proteobacteria; Gammaproteobacteria; Thiotrichales; Piscirickettsiaceae; endosymbionts; uncultured bacterium
New,CleanUp,ReferenceOTU258209	0	0	0	0	0	0	0	0	0	0	0	3.69462e-05	0	2.78864e-06	Bacteria; Bacteroidetes; Flavobacteriia; Flavobacteriales; Flavobacteriaceae; uncultured
New,CleanUp,ReferenceOTU774883	0	0	0	0	3.6881e-05	0	0	0	0	0	0	0	0	2.78864e-06	Bacteria; Proteobacteria; Alphaproteobacteria; Rhodospirillales; Rhodospirillaceae; Magnetovibrio; uncultured Rhodospirillaceae bacterium
New,CleanUp,ReferenceOTU284147	0	0	0	0	3.6881e-05	0	0	0	0	0	0	0	0	2.78864e-06	Unassigned
New,CleanUp,ReferenceOTU809095	0	0	0	0	4.33894e-06	0	0	0	0	0	0	3.25996e-06	0	3.20694e-05	Unassigned
New,CleanUp,ReferenceOTU638801	0	0	0	0	7.59314e-06	0	0	0	0	0	0	0	0	3.20694e-05	Bacteria; Proteobacteria; Deltaproteobacteria; GR-WP33-30; uncultured bacterium; uncultured bacterium; uncultured bacterium
New,CleanUp,ReferenceOTU938737	0	0	0	0	2.27794e-05	0	0	0	0	0	0	0	0	1.67319e-05	Bacteria; Proteobacteria; Alphaproteobacteria; DB1-14; uncultured bacterium; uncultured bacterium; uncultured bacterium
New,CleanUp,ReferenceOTU1080510	0	0	0	0	1.30168e-05	0	0	0	0	0	0	0	0	2.64921e-05	Bacteria; Proteobacteria; Gammaproteobacteria
New,CleanUp,ReferenceOTU506302	0	0	0	0	3.2542e-06	0	0	0	0	0	0	0	0	3.62523e-05	Unassigned
New,CleanUp,ReferenceOTU721116	0	0	0	0	3.79657e-05	0	0	0	0	0	0	0	0	1.39432e-06	Bacteria; Proteobacteria; Gammaproteobacteria; Chromatiales
New,CleanUp,ReferenceOTU73770	0	0	0	0	3.79657e-05	0	0	0	0	0	0	0	0	1.39432e-06	Unassigned
New,CleanUp,ReferenceOTU1089971	0	0	0	0	1.84405e-05	0	0	0	0	0	0	0	0	2.09148e-05	Bacteria; Proteobacteria; Gammaproteobacteria; Chromatiales; Chromatiaceae; Nitrosococcus; uncultured bacterium
New,CleanUp,ReferenceOTU718036	0	0	0	0	1.84405e-05	0	0	0	0	0	0	0	0	2.09148e-05	Unassigned
New,CleanUp,ReferenceOTU189169	0	0	0	0	8.67787e-06	0	0	0	0	0	0	0	0	3.06751e-05	Bacteria; Bacteroidetes; Flavobacteriia; Flavobacteriales; Flavobacteriaceae
New,CleanUp,ReferenceOTU340336	0	0	0	0	0	0	0	0	0	0	3.82545e-05	1.08665e-06	0	0	Bacteria; Proteobacteria; Gammaproteobacteria; Methylococcales; Marine Methylotrophic Group 2; uncultured bacterium; uncultured bacterium
New,CleanUp,ReferenceOTU1050718	0	0	0	0	0	0	0	0	0	0	3.82545e-05	1.08665e-06	0	0	Bacteria; Bacteroidetes; Flavobacteriia; Flavobacteriales; Flavobacteriaceae
New,CleanUp,ReferenceOTU1007887	0	0	0	0	0	0	0	0	0	0	1.39107e-05	2.39063e-05	0	1.39432e-06	Bacteria; Proteobacteria; Alphaproteobacteria; Rhodobacterales; Rhodobacteraceae; Ruegeria
New,CleanUp,ReferenceOTU636835	0	0	0	0	3.36268e-05	0	0	0	0	0	0	0	0	5.57728e-06	Bacteria; Proteobacteria; TA18; uncultured bacterium; uncultured bacterium; uncultured bacterium; uncultured bacterium
New,CleanUp,ReferenceOTU380176	0	0	0	0	1.41015e-05	0	0	0	0	0	0	0	0	2.50978e-05	Bacteria; Spirochaetae; Spirochaetes; Spirochaetales; Leptospiraceae; Turneriella; uncultured bacterium
New,CleanUp,ReferenceOTU202923	0	0	0	0	4.33894e-06	0	0	0	0	0	0	0	0	3.4858e-05	Unassigned
New,CleanUp,ReferenceOTU248828	0	0	0	0	0	0	0	0	0	0	3.47769e-05	4.34661e-06	0	0	Bacteria; Proteobacteria; Gammaproteobacteria; Thiotrichales; Piscirickettsiaceae; uncultured
New,CleanUp,ReferenceOTU225058	0	0	0	0	0	0	0	0	0	0	2.60826e-05	1.30398e-05	0	0	Bacteria; Proteobacteria; Gammaproteobacteria; Thiotrichales; Thiotrichaceae; uncultured; uncultured bacterium
New,CleanUp,ReferenceOTU429613	0	0	0	0	0	0	0	0	0	0	0	3.91195e-05	0	0	Bacteria; Proteobacteria; Gammaproteobacteria; Chromatiales; Ectothiorhodospiraceae; Thiorhodospira; uncultured gamma proteobacterium
New,CleanUp,ReferenceOTU863846	0	0	0	0	0	0	0	0	0	0	0	3.91195e-05	0	0	Unassigned
New,CleanUp,ReferenceOTU208256	0	0	0	0	0	0	0	0	0	0	0	3.91195e-05	0	0	Unassigned
New,CleanUp,ReferenceOTU515855	0	0	0	0	0	0	0	0	0	0	0	3.91195e-05	0	0	Unassigned
New,CleanUp,ReferenceOTU934908	0	0	0	0	0	0	0	0	0	0	0	3.91195e-05	0	0	Unassigned
New,CleanUp,ReferenceOTU1085736	0	0	0	0	0	0	0	0	0	0	0	3.91195e-05	0	0	Bacteria; Proteobacteria; Gammaproteobacteria
New,CleanUp,ReferenceOTU766865	0	0	0	0	1.08473e-06	0	0	0	0	0	0	3.80328e-05	0	0	Bacteria; Proteobacteria; Alphaproteobacteria; Rickettsiales; SM2D12; uncultured alpha proteobacterium; uncultured alpha proteobacterium
New,CleanUp,ReferenceOTU653556	0	0	0	0	4.33894e-06	0	0	0	0	0	3.47769e-05	0	0	0	Unassigned
New,CleanUp,ReferenceOTU392036	0	0	0	0	2.16947e-06	0	0	0	0	0	0	3.69462e-05	0	0	Bacteria; Proteobacteria; Gammaproteobacteria; Thiotrichales; Piscirickettsiaceae; uncultured; uncultured bacterium
New,CleanUp,ReferenceOTU985130	0	0	0	0	3.2542e-06	0	0	0	0	0	0	3.58595e-05	0	0	Bacteria; Proteobacteria; Gammaproteobacteria; Order Incertae Sedis; Family Incertae Sedis; Marinicella; uncultured bacterium
New,CleanUp,ReferenceOTU593923	0	0	0	0	0	0	0	0	0	0	0	0	0	3.9041e-05	Unassigned
[truncated: 37,470 more rows]

## Sheet: Arc OTUs inactive vs others
Supplementary Table S3: exclusive bacterial and archaeal OTUs present in inactive chimneys versus all other samples.
	open ocean		plume		sulfide talus	vent fluid		active chimneys			inactive chimneys
#OTU ID	ARF4	ARF1	AF9	AF5	AS3	AF6	AF1	AS5	AS6	AS8	AS7	AS1	AS4	taxonomy
New,ReferenceOTU1415	0	0	0	0	0.00170882	0	0	0	0	0	0	4.38241e-06	0.00389818	Archaea; Woesearchaeota (DHVEG-6)
New,ReferenceOTU1693	0	0	0	0	0.00021917	0	0	0	0	0	0	8.76481e-07	0.00310363	Unassigned
New,ReferenceOTU2735	0	0	0	0	0	0	0	0	0	0	0	0	0.0031151	Unassigned
New,ReferenceOTU1012	0	0	0	0	0.00256792	0	0	0	0	0	0	1.75296e-06	0.000215131	Unassigned
New,ReferenceOTU1472	0	0	0	0	0.000203934	0	0	0	0	0	0	0	0.00256293	Archaea; Woesearchaeota (DHVEG-6); uncultured euryarchaeote; uncultured euryarchaeote; uncultured euryarchaeote; uncultured euryarchaeote; uncultured euryarchaeote
New,ReferenceOTU3398	0	0	0	0	0.00199949	0	0	0	0	0	0	8.76481e-07	0.000727144	Unassigned
New,ReferenceOTU1528	0	0	0	0	0.000342233	0	0	0	0	0	0	8.76481e-07	0.00232772	Unassigned
New,ReferenceOTU1829	0	0	0	0	0.00106303	0	0	0	0	0	0	1.75296e-06	0.00127788	Unassigned
New,ReferenceOTU2441	0	0	0	0	0	0	0	0	0	0	0.00232709	8.76481e-07	0	Unassigned
New,ReferenceOTU264	0	0	0	0	0.00180727	0	0	0	0	0	0	8.76481e-07	0.000506276	Unassigned
New,ReferenceOTU2775	0	0	0	0	0.000189869	0	0	0	0	0	0	8.76481e-07	0.00201076	Unassigned
EU644176,1,1289	0	0	0	0	4.45372e-05	0	0	0	0	0	0	0	0.00203514	Bacteria; Actinobacteria; Acidimicrobiia; Acidimicrobiales; uncultured; uncultured bacterium; uncultured bacterium
New,ReferenceOTU2612	0	0	0	0	6.09457e-05	0	0	0	0	0	0	8.76481e-07	0.00156185	Unassigned
New,ReferenceOTU3246	0	0	0	0	0.000648134	0	0	0	0	0	0	0	0.000960921	Unassigned
KM356641,1,1454	0	0	0	0	0.000195729	0	0	0	0	0	0	0.00087911	0.000532092	Bacteria; Actinobacteria; Acidimicrobiia; Acidimicrobiales; Acidimicrobiaceae; Ilumatobacter; uncultured bacterium
New,ReferenceOTU10	0	0	0	0	0.00154239	0	0	0	0	0	0	1.75296e-06	2.86842e-05	Unassigned
New,ReferenceOTU340	0	0	0	0	0.000416071	0	0	0	0	0	0	0	0.00110721	Unassigned
New,ReferenceOTU486	0	0	0	0	0.00136425	0	0	0	0	0	0	0	0.000143421	Unassigned
New,CleanUp,ReferenceOTU1039842	0	0	0	0	0.00150606	0	0	0	0	0	0	0	1.43421e-06	Unassigned
New,ReferenceOTU70	0	0	0	0	0	0	0	0	0	0	0.00140537	3.59357e-05	0	Unassigned
New,ReferenceOTU2658	0	0	0	0	1.17203e-06	0	0	0	0	0	0	0.00143217	0	Unassigned
New,ReferenceOTU2886	0	0	0	0	0	0	0	0	0	0	0.000140736	0.00125863	0	Unassigned
New,CleanUp,ReferenceOTU65150	0	0	0	0	0.000254331	0	0	0	0	0	0	0	0.00110291	Unassigned
New,ReferenceOTU148	0	0	0	0	0.000145332	0	0	0	0	0	0	0	0.0011488	Archaea; Woesearchaeota (DHVEG-6)
New,CleanUp,ReferenceOTU445248	0	0	0	0	0	0	0	0	0	0	0	0.00127528	0	Unassigned
New,ReferenceOTU2180	0	0	0	0	2.46127e-05	0	0	0	0	0	0	8.76481e-07	0.00122195	Unassigned
New,ReferenceOTU2426	0	0	0	0	0	0	0	0	0	0	8.32521e-05	0.00113329	0	Unassigned
New,CleanUp,ReferenceOTU1290588	0	0	0	0	1.17203e-06	0	0	0	0	0	0	0.00120867	1.43421e-06	Unassigned
New,ReferenceOTU194	0	0	0	0	1.17203e-05	0	0	0	0	0	0	0	0.00118466	Unassigned
New,ReferenceOTU2865	0	0	0	0	3.5161e-05	0	0	0	0	0	0	0	0.0011402	Unassigned
New,ReferenceOTU613	0	0	0	0	0.00115562	0	0	0	0	0	0	0	1.43421e-06	Unassigned
New,ReferenceOTU637	0	0	0	0	0.00105483	0	0	0	0	0	0	0	7.31447e-05	Archaea; Marine Benthic Group E; uncultured archaeon; uncultured archaeon; uncultured archaeon; uncultured archaeon; uncultured archaeon
New,ReferenceOTU9	0	0	0	0	0	0	0	0	0	0	3.96438e-06	0.00106054	0	Unassigned
New,CleanUp,ReferenceOTU584110	0	0	0	0	0	0	0	0	0	0	0	0.00100006	1.43421e-06	Unassigned
New,CleanUp,ReferenceOTU646741	0	0	0	0	0	0	0	0	0	0	0	0.000993053	0	Unassigned
New,ReferenceOTU2727	0	0	0	0	0.000890744	0	0	0	0	0	0	8.76481e-07	3.4421e-05	Bacteria; Actinobacteria; Acidimicrobiia; Acidimicrobiales; Sva0996 marine group; Ambiguous_taxa; Ambiguous_taxa
New,ReferenceOTU162	0	0	0	0	0.000707907	0	0	0	0	0	0	0	0.000202224	Unassigned
New,ReferenceOTU2573	0	0	0	0	0.00080753	0	0	0	0	0	0	0	0.000100395	Unassigned
New,ReferenceOTU3074	0	0	0	0	0	0	0	0	0	0	1.18932e-05	0.000894011	0	Unassigned
New,CleanUp,ReferenceOTU1380530	0	0	0	0	8.90744e-05	0	0	0	0	0	0	8.76481e-07	0.000810329	Unassigned
New,ReferenceOTU1551	0	0	0	0	0.000828627	0	0	0	0	0	0	0	7.02763e-05	Archaea; Marine Benthic Group E; uncultured archaeon; uncultured archaeon; uncultured archaeon; uncultured archaeon; uncultured archaeon
New,CleanUp,ReferenceOTU1128290	0	0	0	0	0	0	0	0	0	0	0.000122896	0.000773933	0	Unassigned
New,ReferenceOTU821	0	0	0	0	0.000248471	0	0	0	0	0	0	8.76481e-07	0.000639658	Bacteria; Actinobacteria; Acidimicrobiia; Acidimicrobiales; uncultured
New,ReferenceOTU3358	0	0	0	0	0	0	0	0	0	0	0.000844414	2.62944e-06	0	Unassigned
New,CleanUp,ReferenceOTU1171043	0	0	0	0	0.000765337	0	0	0	0	0	0	0	6.88421e-05	Unassigned
FJ497331,1,1446	0	0	0	0	2.34406e-05	0	0	0	0	0	0	0	0.00080746	Bacteria; Actinobacteria; Acidimicrobiia; Acidimicrobiales; Sva0996 marine group
New,CleanUp,ReferenceOTU971216	0	0	0	0	2.69567e-05	0	0	0	0	0	0	0	0.000801723	Unassigned
New,ReferenceOTU3145	0	0	0	0	0.000101967	0	0	0	0	0	1.18932e-05	0.000554812	0.000159197	Bacteria; Actinobacteria; Acidimicrobiia; Acidimicrobiales; Acidimicrobiaceae; Ilumatobacter; uncultured bacterium
GQ346736,1,1344	0	0	0	0	3.04728e-05	0	0	0	0	0	0	0	0.000783079	Bacteria; Actinobacteria; Acidimicrobiia; Acidimicrobiales; Sva0996 marine group
New,CleanUp,ReferenceOTU773795	0	0	0	0	1.17203e-06	0	0	0	0	0	0	0.000793215	1.43421e-06	Unassigned
KM051609,1,1485	0	0	0	0	2.34406e-05	0	0	0	0	0	0	8.76481e-07	0.000770171	Bacteria; Actinobacteria; Acidimicrobiia; Acidimicrobiales; Sva0996 marine group
New,CleanUp,ReferenceOTU151627	0	0	0	0	0	0	0	0	0	0	0	0	0.00078021	Unassigned
New,ReferenceOTU1557	0	0	0	0	0	0	0	0	0	0	0.000691785	8.15127e-05	0	Unassigned
New,ReferenceOTU2496	0	0	0	0	0	0	0	0	0	0	0	0.00075465	1.43421e-06	Unassigned
New,ReferenceOTU585	0	0	0	0	0	0	0	0	0	0	1.18932e-05	0.000742379	1.43421e-06	Unassigned
New,CleanUp,ReferenceOTU926486	0	0	0	0	0	0	0	0	0	0	0.00074134	1.75296e-06	0	Unassigned
New,CleanUp,ReferenceOTU1416712	0	0	0	0	0	0	0	0	0	0	0.00074134	0	0	Unassigned
New,CleanUp,ReferenceOTU1610232	0	0	0	0	0	0	0	0	0	0	0	0.000735368	0	Unassigned
New,ReferenceOTU733	0	0	0	0	0.000180493	0	0	0	0	0	0	0	0.000540697	Unassigned
New,ReferenceOTU3088	0	0	0	0	0.000319965	0	0	0	0	0	0	0	0.000382934	Unassigned
New,CleanUp,ReferenceOTU667132	0	0	0	0	0	0	0	0	0	0	0	0.000695049	0	Unassigned
New,CleanUp,ReferenceOTU193297	0	0	0	0	0	0	0	0	0	0	0	0.000676643	0	Unassigned
New,ReferenceOTU1337	0	0	0	0	0	0	0	0	0	0	1.18932e-05	0.000664373	0	Unassigned
New,ReferenceOTU988	0	0	0	0	0	0	0	0	0	0	0	0.000673137	0	Unassigned
New,ReferenceOTU1858	0	0	0	0	0	0	0	0	0	0	0	0.000632819	0	Unassigned
New,CleanUp,ReferenceOTU1649671	0	0	0	0	0	0	0	0	0	0	1.38753e-05	0.000614413	0	Unassigned
New,ReferenceOTU2315	0	0	0	0	0	0	0	0	0	0	1.78397e-05	0.000610031	0	Unassigned
New,ReferenceOTU989	0	0	0	0	0	0	0	0	0	0	0	0.000625807	0	Unassigned
New,ReferenceOTU1275	0	0	0	0	0.00057664	0	0	0	0	0	0	0	4.73289e-05	Archaea; Marine Benthic Group E; uncultured archaeon; uncultured archaeon; uncultured archaeon; uncultured archaeon; uncultured archaeon
New,CleanUp,ReferenceOTU598839	0	0	0	0	1.40644e-05	0	0	0	0	0	0	0	0.000600934	Unassigned
JQ580181,1,1477	0	0	0	0	0.00059422	0	0	0	0	0	0	0	2.00789e-05	Bacteria; Actinobacteria; Acidimicrobiia; Acidimicrobiales; Sva0996 marine group
New,ReferenceOTU2378	0	0	0	0	1.40644e-05	0	0	0	0	0	0	0	0.000593763	Unassigned
New,ReferenceOTU450	0	0	0	0	1.17203e-06	0	0	0	0	0	3.76616e-05	0.000568836	0	Unassigned
New,ReferenceOTU1919	0	0	0	0	0	0	0	0	0	0	0.000598622	0	0	Unassigned
New,ReferenceOTU73	0	0	0	0	0.000546167	0	0	0	0	0	0	8.76481e-07	4.73289e-05	Unassigned
New,CleanUp,ReferenceOTU428362	0	0	0	0	0	0	0	0	0	0	0	0.000592501	0	Unassigned
New,CleanUp,ReferenceOTU1337305	0	0	0	0	0	0	0	0	0	0	0	0.000581983	0	Unassigned
New,CleanUp,ReferenceOTU583575	0	0	0	0	7.61821e-05	0	0	0	0	0	0	0	0.000504842	Unassigned
New,ReferenceOTU713	0	0	0	0	0.000196901	0	0	0	0	0	0	0	0.000380066	Unassigned
New,ReferenceOTU2161	0	0	0	0	0	0	0	0	0	0	0.000138753	0.000427723	0	Unassigned
New,ReferenceOTU525	0	0	0	0	5.15694e-05	0	0	0	0	0	0	1.75296e-06	0.000512013	Archaea; Woesearchaeota (DHVEG-6); uncultured euryarchaeote; uncultured euryarchaeote; uncultured euryarchaeote; uncultured euryarchaeote; uncultured euryarchaeote
New,CleanUp,ReferenceOTU328604	0	0	0	0	0	0	0	0	0	0	0.000555014	6.13537e-06	0	Unassigned
New,CleanUp,ReferenceOTU218554	0	0	0	0	0	0	0	0	0	0	7.92877e-06	0.00055306	0	Unassigned
New,CleanUp,ReferenceOTU1176297	0	0	0	0	0.000298868	0	0	0	0	0	0	0	0.000258158	Unassigned
New,ReferenceOTU404	0	0	0	0	0	0	0	0	0	0	0.000428153	0.00012709	0	Unassigned
New,CleanUp,ReferenceOTU1422743	0	0	0	0	0.000500458	0	0	0	0	0	0	0	5.01973e-05	Unassigned
New,CleanUp,ReferenceOTU1866103	0	0	0	0	0.000235578	0	0	0	0	0	0	0.000176173	0.000124776	Unassigned
New,ReferenceOTU1706	0	0	0	0	0.000488737	0	0	0	0	0	0	8.76481e-07	4.44605e-05	Unassigned
New,CleanUp,ReferenceOTU215532	0	0	0	0	1.28924e-05	0	0	0	0	0	0	2.62944e-06	0.000514881	Unassigned
New,ReferenceOTU870	0	0	0	0	1.05483e-05	0	0	0	0	0	0	0	0.000519184	Unassigned
New,ReferenceOTU1428	0	0	0	0	4.45372e-05	0	0	0	0	0	0	0	0.000470421	Unassigned
New,CleanUp,ReferenceOTU1790042	0	0	0	0	5.39135e-05	0	0	0	0	0	0	8.76481e-07	0.000457513	Unassigned
New,ReferenceOTU682	0	0	0	0	1.05483e-05	0	0	0	0	0	0	0	0.000500539	Unassigned
New,CleanUp,ReferenceOTU1110410	0	0	0	0	0	0	0	0	0	0	2.18041e-05	0.0004882	0	Unassigned
New,CleanUp,ReferenceOTU1385002	0	0	0	0	1.17203e-06	0	0	0	0	0	0	0.000507483	0	Unassigned
New,CleanUp,ReferenceOTU716187	0	0	0	0	0	0	0	0	0	0	0.000210112	0.000292745	0	Unassigned
New,ReferenceOTU2680	0	0	0	0	0	0	0	0	0	0	1.98219e-06	0.000496965	0	Unassigned
New,CleanUp,ReferenceOTU714054	0	0	0	0	0.000116031	0	0	0	0	0	0	0	0.00037146	Unassigned
New,ReferenceOTU2084	0	0	0	0	0	0	0	0	0	0	1.38753e-05	0.000469794	1.43421e-06	Unassigned
New,ReferenceOTU1286	0	0	0	0	0	0	0	0	0	0	0	0.000480312	0	Unassigned
New,CleanUp,ReferenceOTU1800951	0	0	0	0	1.28924e-05	0	0	0	0	0	0	0	0.000466118	Unassigned
New,CleanUp,ReferenceOTU713410	0	0	0	0	2.22686e-05	0	0	0	0	0	0	0	0.00045321	Unassigned
New,ReferenceOTU207	0	0	0	0	0	0	0	0	0	0	0	0.000471547	0	Unassigned
New,CleanUp,ReferenceOTU804980	0	0	0	0	0	0	0	0	0	0	0.000329044	0.00014199	0	Unassigned
New,CleanUp,ReferenceOTU1262185	0	0	0	0	0	0	0	0	0	0	0	0.000468917	0	Unassigned
New,CleanUp,ReferenceOTU602126	0	0	0	0	0	0	0	0	0	0	0	0	0.000467552	Unassigned
New,CleanUp,ReferenceOTU1096732	0	0	0	0	0	0	0	0	0	0	0.000465815	0	0	Unassigned
New,ReferenceOTU720	0	0	0	0	0	0	0	0	0	0	1.38753e-05	0.000449635	0	Unassigned
New,CleanUp,ReferenceOTU195905	0	0	0	0	0	0	0	0	0	0	0	0.000456647	0	Unassigned
New,ReferenceOTU371	0	0	0	0	0	0	0	0	0	0	0	0.000454894	1.43421e-06	Unassigned
New,ReferenceOTU3331	0	0	0	0	0	0	0	0	0	0	0	0.000452264	0	Unassigned
New,CleanUp,ReferenceOTU1507432	0	0	0	0	0	0	0	0	0	0	2.97329e-05	0.000422464	0	Unassigned
New,CleanUp,ReferenceOTU969849	0	0	0	0	0	0	0	0	0	0	0.000436082	1.22707e-05	0	Unassigned
New,CleanUp,ReferenceOTU258729	0	0	0	0	0.000222686	0	0	0	0	0	0	0	0.000223737	Unassigned
New,CleanUp,ReferenceOTU1489252	0	0	0	0	0	0	0	0	0	0	3.96438e-06	0.000439993	0	Unassigned
New,CleanUp,ReferenceOTU1175812	0	0	0	0	0	0	0	0	0	0	0	0	0.000441737	Unassigned
New,CleanUp,ReferenceOTU1530078	0	0	0	0	0	0	0	0	0	0	1.78397e-05	0.000421587	0	Unassigned
New,CleanUp,ReferenceOTU914948	0	0	0	0	0	0	0	0	0	0	0.000436082	0	0	Unassigned
New,CleanUp,ReferenceOTU699692	0	0	0	0	0	0	0	0	0	0	0.000432118	2.62944e-06	0	Unassigned
New,ReferenceOTU951	0	0	0	0	0	0	0	0	0	0	0	0.000432982	0	Unassigned
New,CleanUp,ReferenceOTU921548	0	0	0	0	1.52364e-05	0	0	0	0	0	0	0	0.00040875	Unassigned
New,ReferenceOTU2144	0	0	0	0	7.3838e-05	0	0	0	0	0	0	0	0.000341342	Unassigned
New,CleanUp,ReferenceOTU1012220	0	0	0	0	0	0	0	0	0	0	7.13589e-05	0.000341828	1.43421e-06	Unassigned
New,CleanUp,ReferenceOTU59601	0	0	0	0	0.000335201	0	0	0	0	0	0	0	6.88421e-05	Unassigned
New,CleanUp,ReferenceOTU187734	0	0	0	0	0	0	0	0	0	0	0.000376616	2.62944e-05	0	Unassigned
New,CleanUp,ReferenceOTU656114	0	0	0	0	0.000308244	0	0	0	0	0	0	0	9.32236e-05	Unassigned
New,ReferenceOTU387	0	0	0	0	0.000171117	0	0	0	0	0	0	0	0.000229474	Unassigned
New,ReferenceOTU3321	0	0	0	0	0	0	0	0	0	0	0.000396438	0	0	Unassigned
New,CleanUp,ReferenceOTU1444616	0	0	0	0	0.000391459	0	0	0	0	0	0	0	4.30263e-06	Unassigned
New,CleanUp,ReferenceOTU1482654	0	0	0	0	0	0	0	0	0	0	0.000212095	0.000182308	0	Unassigned
New,ReferenceOTU2069	0	0	0	0	0	0	0	0	0	0	0	0.000392664	0	Unassigned
New,CleanUp,ReferenceOTU115479	0	0	0	0	0	0	0	0	0	0	0	0.000385652	0	Unassigned
New,CleanUp,ReferenceOTU33507	0	0	0	0	0	0	0	0	0	0	1.98219e-06	0.000381269	0	Unassigned
AB476257,1,1480	0	0	0	0	0	0	0	0	0	0	0.000114967	0.000267327	0	Bacteria; Proteobacteria; Deltaproteobacteria; Myxococcales; Haliangiaceae; Haliangium
New,CleanUp,ReferenceOTU354009	0	0	0	0	0	0	0	0	0	0	0.000380581	0	0	Unassigned
New,CleanUp,ReferenceOTU348625	0	0	0	0	0.000210966	0	0	0	0	0	0	8.76481e-07	0.000167803	Unassigned
New,CleanUp,ReferenceOTU1841337	0	0	0	0	2.57847e-05	0	0	0	0	0	0	0	0.000352816	Unassigned
New,CleanUp,ReferenceOTU966207	0	0	0	0	3.28169e-05	0	0	0	0	0	0	0	0.000342776	Unassigned
New,CleanUp,ReferenceOTU532949	0	0	0	0	0	0	0	0	0	0	0.000372652	0	0	Unassigned
New,ReferenceOTU2369	0	0	0	0	0.000321137	0	0	0	0	0	0	0	5.01973e-05	Unassigned
New,CleanUp,ReferenceOTU1455257	0	0	0	0	9.37626e-06	0	0	0	0	0	0	0	0.000361421	Unassigned
New,CleanUp,ReferenceOTU1180893	0	0	0	0	0	0	0	0	0	0	0	0.000370751	0	Unassigned
New,CleanUp,ReferenceOTU1748886	0	0	0	0	0.00036919	0	0	0	0	0	0	8.76481e-07	0	Unassigned
New,CleanUp,ReferenceOTU338887	0	0	0	0	1.05483e-05	0	0	0	0	0	0	0	0.000358552	Unassigned
New,CleanUp,ReferenceOTU1226294	0	0	0	0	0	0	0	0	0	0	0.000344901	2.27885e-05	0	Unassigned
New,CleanUp,ReferenceOTU575565	0	0	0	0	0	0	0	0	0	0	0	0.000362863	0	Unassigned
New,CleanUp,ReferenceOTU559061	0	0	0	0	1.17203e-06	0	0	0	0	0	0	0	0.000359987	Unassigned
New,CleanUp,ReferenceOTU711036	0	0	0	0	0	0	0	0	0	0	0	0.00036111	0	Unassigned
New,CleanUp,ReferenceOTU1025246	0	0	0	0	0	0	0	0	0	0	5.74836e-05	0.000303262	0	Unassigned
New,CleanUp,ReferenceOTU640741	0	0	0	0	0	0	0	0	0	0	0	0.000357604	0	Unassigned
New,CleanUp,ReferenceOTU1557415	0	0	0	0	0	0	0	0	0	0	0	0.000356728	0	Unassigned
New,CleanUp,ReferenceOTU1695074	0	0	0	0	1.40644e-05	0	0	0	0	0	0	0	0.000341342	Unassigned
New,CleanUp,ReferenceOTU694090	0	0	0	0	0	0	0	0	0	0	4.1626e-05	0.000311151	0	Unassigned
New,ReferenceOTU2107	0	0	0	0	0	0	0	0	0	0	1.98219e-06	0.000350592	0	Unassigned
New,ReferenceOTU1769	0	0	0	0	0.000187525	0	0	0	0	0	0	0	0.000164934	Unassigned
New,CleanUp,ReferenceOTU464787	0	0	0	0	1.75805e-05	0	0	0	0	0	0	0	0.000334171	Unassigned
New,ReferenceOTU2972	0	0	0	0	0	0	0	0	0	0	6.1448e-05	0.000290115	0	Unassigned
New,CleanUp,ReferenceOTU471730	0	0	0	0	0	0	0	0	0	0	0.000140736	0.000205097	0	Unassigned
New,CleanUp,ReferenceOTU1088440	0	0	0	0	6.68058e-05	0	0	0	0	0	0	0	0.000278237	Unassigned
New,ReferenceOTU1100	0	0	0	0	0	0	0	0	0	0	2.18041e-05	0.000320792	0	Unassigned
New,ReferenceOTU714	0	0	0	0	4.68813e-06	0	0	0	0	0	0	0	0.000337039	Unassigned
New,CleanUp,ReferenceOTU1737383	0	0	0	0	0	0	0	0	0	0	0.000293364	4.733e-05	0	Unassigned
New,CleanUp,ReferenceOTU688314	0	0	0	0	0	0	0	0	0	0	0	0.000338322	0	Unassigned
New,ReferenceOTU1913	0	0	0	0	0	0	0	0	0	0	0	0.000337445	0	Unassigned
New,ReferenceOTU1274	0	0	0	0	0	0	0	0	0	0	0	0.000337445	0	Unassigned
New,CleanUp,ReferenceOTU1596067	0	0	0	0	0	0	0	0	0	0	0.000333008	8.76481e-07	0	Unassigned
New,CleanUp,ReferenceOTU1399640	0	0	0	0	0	0	0	0	0	0	1.98219e-06	0.000330433	0	Unassigned
New,CleanUp,ReferenceOTU935525	0	0	0	0	0	0	0	0	0	0	0	0.000332186	0	Unassigned
New,CleanUp,ReferenceOTU504073	0	0	0	0	0	0	0	0	0	0	0	0.000332186	0	Unassigned
New,ReferenceOTU2816	0	0	0	0	9.25905e-05	0	0	0	0	0	0	0	0.000239513	Unassigned
New,CleanUp,ReferenceOTU604298	0	0	0	0	0.000330513	0	0	0	0	0	0	8.76481e-07	0	Unassigned
New,ReferenceOTU1652	0	0	0	0	0	0	0	0	0	0	0.0002894	3.85652e-05	0	Unassigned
GU553811,1,1402	0	0	0	0	0.000191041	0	0	0	0	0	0	1.75296e-06	0.000134816	Archaea; Thaumarchaeota; Marine Group I; Unknown Order; Unknown Family; Candidatus Nitrosopumilus; Ambiguous_taxa
New,CleanUp,ReferenceOTU177139	0	0	0	0	0	0	0	0	0	0	0.000327062	0	0	Unassigned
New,CleanUp,ReferenceOTU215313	0	0	0	0	0	0	0	0	0	0	0	0	0.000327	Unassigned
New,CleanUp,ReferenceOTU952367	0	0	0	0	5.86016e-05	0	0	0	0	0	0	0	0.000268197	Unassigned
New,CleanUp,ReferenceOTU1248469	0	0	0	0	0	0	0	0	0	0	0	0.000321669	1.43421e-06	Archaea; Woesearchaeota (DHVEG-6); uncultured euryarchaeote; uncultured euryarchaeote; uncultured euryarchaeote; uncultured euryarchaeote; uncultured euryarchaeote
New,CleanUp,ReferenceOTU1545083	0	0	0	0	0	0	0	0	0	0	3.96438e-06	0.000319039	0	Unassigned
New,ReferenceOTU3179	0	0	0	0	0	0	0	0	0	0	0	0.000322545	0	Unassigned
New,CleanUp,ReferenceOTU1155161	0	0	0	0	0.000290664	0	0	0	0	0	0	0	3.15526e-05	Unassigned
New,CleanUp,ReferenceOTU645817	0	0	0	0	0	0	0	0	0	0	0.000291382	2.3665e-05	0	Unassigned
New,ReferenceOTU2236	0	0	0	0	0.000160568	0	0	0	0	0	0	0	0.00015346	Unassigned
New,CleanUp,ReferenceOTU483808	0	0	0	0	0.000267223	0	0	0	0	0	0	0	4.58947e-05	Unassigned
New,CleanUp,ReferenceOTU1505998	0	0	0	0	0	0	0	0	0	0	5.94658e-06	0.000306768	0	Unassigned
New,CleanUp,ReferenceOTU963886	0	0	0	0	1.17203e-06	0	0	0	0	0	0	0.000311151	0	Unassigned
New,CleanUp,ReferenceOTU42876	0	0	0	0	0	0	0	0	0	0	1.18932e-05	0.000299757	0	Unassigned
New,CleanUp,ReferenceOTU951420	0	0	0	0	0.000139472	0	0	0	0	0	0	1.75296e-06	0.000169237	Unassigned
New,CleanUp,ReferenceOTU1837849	0	0	0	0	9.49346e-05	0	0	0	0	0	0	0	0.000213697	Unassigned
New,CleanUp,ReferenceOTU1582947	0	0	0	0	0	0	0	0	0	0	0	0.000307645	0	Unassigned
New,CleanUp,ReferenceOTU1088504	0	0	0	0	0	0	0	0	0	0	2.18041e-05	0.000284856	0	Unassigned
New,CleanUp,ReferenceOTU107649	0	0	0	0	8.20422e-06	0	0	0	0	0	0	0	0.000296881	Unassigned
New,CleanUp,ReferenceOTU1357576	0	0	0	0	0.000257847	0	0	0	0	0	0	0	4.44605e-05	Unassigned
New,ReferenceOTU3143	0	0	0	0	0	0	0	0	0	0	7.92877e-06	0.000293621	0	Unassigned
New,ReferenceOTU2687	0	0	0	0	0	0	0	0	0	0	0	0.000301509	0	Unassigned
New,ReferenceOTU1929	0	0	0	0	0.000153536	0	0	0	0	0	0	0	0.000146289	Unassigned
New,CleanUp,ReferenceOTU823360	0	0	0	0	0	0	0	0	0	0	0	0.00029888	0	Unassigned
New,ReferenceOTU2238	0	0	0	0	0	0	0	0	0	0	0	0.00029888	0	Unassigned
New,CleanUp,ReferenceOTU1610181	0	0	0	0	0	0	0	0	0	0	8.12699e-05	0.000215614	1.43421e-06	Unassigned
New,CleanUp,ReferenceOTU664401	0	0	0	0	0	0	0	0	0	0	0.000128842	0.000169161	0	Unassigned
New,CleanUp,ReferenceOTU1219594	0	0	0	0	0	0	0	0	0	0	0	0.000297127	0	Unassigned
New,CleanUp,ReferenceOTU545851	0	0	0	0	0	0	0	0	0	0	0	0.000294498	0	Unassigned
New,ReferenceOTU2957	0	0	0	0	1.17203e-06	0	0	0	0	0	0	0.000292745	0	Unassigned
New,ReferenceOTU1425	0	0	0	0	0	0	0	0	0	0	0.000293364	0	0	Unassigned
New,ReferenceOTU1452	0	0	0	0	0	0	0	0	0	0	0	0.000291868	0	Unassigned
New,CleanUp,ReferenceOTU594891	0	0	0	0	0.000194557	0	0	0	0	0	0	0	9.60921e-05	Unassigned
New,CleanUp,ReferenceOTU1385661	0	0	0	0	0	0	0	0	0	0	0	0.000290115	0	Unassigned
New,CleanUp,ReferenceOTU1335494	0	0	0	0	0	0	0	0	0	0	0	0	0.00028971	Bacteria; Acidobacteria; AT-s3-28; uncultured bacterium; uncultured bacterium; uncultured bacterium; uncultured bacterium
New,CleanUp,ReferenceOTU1149642	0	0	0	0	1.28924e-05	0	0	0	0	0	0	0	0.000276803	Unassigned
New,CleanUp,ReferenceOTU714785	0	0	0	0	0.000278944	0	0	0	0	0	0	0	1.00395e-05	Unassigned
New,CleanUp,ReferenceOTU1479918	0	0	0	0	0	0	0	0	0	0	0	0.000288362	0	Unassigned
New,CleanUp,ReferenceOTU1803487	0	0	0	0	0	0	0	0	0	0	1.18932e-05	0.000274339	0	Unassigned
New,CleanUp,ReferenceOTU1075713	0	0	0	0	0	0	0	0	0	0	1.18932e-05	0.000273462	0	Unassigned
New,CleanUp,ReferenceOTU584631	0	0	0	0	0	0	0	0	0	0	0	0.000284856	0	Unassigned
EU181722,1,905	0	0	0	0	7.1494e-05	0	0	0	0	0	0	0.000212985	0	Archaea; Woesearchaeota (DHVEG-6)
New,CleanUp,ReferenceOTU310602	0	0	0	0	0	0	0	0	0	0	0	0.000278721	0	Unassigned
New,ReferenceOTU4	0	0	0	0	0	0	0	0	0	0	0	0.000277844	0	Unassigned
New,CleanUp,ReferenceOTU1123386	0	0	0	0	0	0	0	0	0	0	0	0.000276968	0	Unassigned
New,ReferenceOTU805	0	0	0	0	1.05483e-05	0	0	0	0	0	0	0	0.000265329	Unassigned
New,ReferenceOTU771	0	0	0	0	0.000184009	0	0	0	0	0	0	0	9.17894e-05	Unassigned
New,CleanUp,ReferenceOTU739671	0	0	0	0	9.02465e-05	0	0	0	0	0	0	0	0.000185013	Unassigned
New,CleanUp,ReferenceOTU770052	0	0	0	0	0	0	0	0	0	0	2.57685e-05	0.000248921	0	Unassigned
New,ReferenceOTU3064	0	0	0	0	0	0	0	0	0	0	2.77507e-05	0.000246291	0	Unassigned
New,ReferenceOTU2614	0	0	0	0	0.000251987	0	0	0	0	0	0	0	2.15131e-05	Archaea; Marine Benthic Group E; uncultured archaeon; uncultured archaeon; uncultured archaeon; uncultured archaeon; uncultured archaeon
New,CleanUp,ReferenceOTU762769	0	0	0	0	0	0	0	0	0	0	3.96438e-06	0.00026908	0	Unassigned
New,ReferenceOTU2273	0	0	0	0	1.17203e-05	0	0	0	0	0	0	0	0.000261026	Unassigned
New,CleanUp,ReferenceOTU1430766	0	0	0	0	2.10966e-05	0	0	0	0	0	0	0	0.000250987	Unassigned
New,ReferenceOTU3318	0	0	0	0	0	0	0	0	0	0	0	0.00026908	0	Unassigned
New,CleanUp,ReferenceOTU1745032	0	0	0	0	0.000206278	0	0	0	0	0	0	0	6.1671e-05	Unassigned
JN033775,1,1439	0	0	0	0	1.05483e-05	0	0	0	0	0	0	0.000256809	0	Bacteria; Actinobacteria; Acidimicrobiia; Acidimicrobiales; Iamiaceae; Iamia; uncultured bacterium
New,CleanUp,ReferenceOTU710606	0	0	0	0	0	0	0	0	0	0	0.000265614	8.76481e-07	0	Unassigned
New,CleanUp,ReferenceOTU974179	0	0	0	0	4.21932e-05	0	0	0	0	0	0	0	0.000223737	Unassigned
New,ReferenceOTU265	0	0	0	0	0	0	0	0	0	0	0	0.000265574	0	Unassigned
New,CleanUp,ReferenceOTU704218	0	0	0	0	2.57847e-05	0	0	0	0	0	0	0	0.000239513	Unassigned
New,ReferenceOTU2570	0	0	0	0	0	0	0	0	0	0	0	0.000263821	0	Unassigned
New,CleanUp,ReferenceOTU741108	0	0	0	0	0.000244955	0	0	0	0	0	0	0	1.86447e-05	Archaea; Marine Benthic Group E; uncultured archaeon; uncultured archaeon; uncultured archaeon; uncultured archaeon; uncultured archaeon
New,ReferenceOTU3402	0	0	0	0	0.000220342	0	0	0	0	0	0	0	4.30263e-05	Unassigned
New,CleanUp,ReferenceOTU741356	0	0	0	0	0.00023089	0	0	0	0	0	0	0	3.15526e-05	Unassigned
New,CleanUp,ReferenceOTU1127477	0	0	0	0	8.32143e-05	0	0	0	0	0	0	8.76481e-07	0.000177842	Unassigned
New,CleanUp,ReferenceOTU1770272	0	0	0	0	0	0	0	0	0	0	0	0	0.000261026	Unassigned
New,CleanUp,ReferenceOTU1738753	0	0	0	0	0	0	0	0	0	0	4.95548e-05	0.000211232	0	Unassigned
New,CleanUp,ReferenceOTU1507375	0	0	0	0	0	0	0	0	0	0	5.94658e-06	0.000253303	0	Unassigned
New,CleanUp,ReferenceOTU1198020	0	0	0	0	0	0	0	0	0	0	3.17151e-05	0.000227009	0	Unassigned
New,CleanUp,ReferenceOTU1574667	0	0	0	0	0	0	0	0	0	0	0	0.000257685	0	Unassigned
New,CleanUp,ReferenceOTU1041551	0	0	0	0	0	0	0	0	0	0	0.000247774	8.76481e-06	0	Unassigned
New,CleanUp,ReferenceOTU1826406	0	0	0	0	1.17203e-06	0	0	0	0	0	0	0	0.000255289	Unassigned
New,ReferenceOTU2335	0	0	0	0	0	0	0	0	0	0	1.18932e-05	0.000244538	0	Unassigned
New,CleanUp,ReferenceOTU537599	0	0	0	0	0	0	0	0	0	0	0	0.00025155	0	Unassigned
New,CleanUp,ReferenceOTU1089129	0	0	0	0	0	0	0	0	0	0	0	0	0.000250987	Unassigned
New,CleanUp,ReferenceOTU1315277	0	0	0	0	2.34406e-06	0	0	0	0	0	0	0	0.000248118	Unassigned
New,ReferenceOTU553	0	0	0	0	0	0	0	0	0	0	0	0.000248921	1.43421e-06	Unassigned
New,CleanUp,ReferenceOTU111476	0	0	0	0	1.17203e-06	0	0	0	0	0	2.37863e-05	0.000225256	0	Unassigned
New,CleanUp,ReferenceOTU58241	0	0	0	0	0	0	0	0	0	0	1.18932e-05	0.000237526	0	Unassigned
New,CleanUp,ReferenceOTU1670832	0	0	0	0	0.000111343	0	0	0	0	0	0	8.76481e-07	0.00013625	Unassigned
New,CleanUp,ReferenceOTU292420	0	0	0	0	0.000237923	0	0	0	0	0	0	0	1.00395e-05	Unassigned
New,CleanUp,ReferenceOTU1793868	0	0	0	0	0	0	0	0	0	0	0	0.000247168	0	Unassigned
New,ReferenceOTU2197	0	0	0	0	0.000229718	0	0	0	0	0	0	0	1.72105e-05	Unassigned
New,CleanUp,ReferenceOTU741559	0	0	0	0	0.000217998	0	0	0	0	0	0	8.76481e-07	2.725e-05	Unassigned
New,CleanUp,ReferenceOTU507313	0	0	0	0	0	0	0	0	0	0	0	0.000245415	0	Unassigned
New,ReferenceOTU3022	0	0	0	0	0	0	0	0	0	0	1.98219e-06	0.000241909	0	Unassigned
New,CleanUp,ReferenceOTU710351	0	0	0	0	0	0	0	0	0	0	1.98219e-06	0.000241909	0	Unassigned
New,CleanUp,ReferenceOTU631640	0	0	0	0	0	0	0	0	0	0	0.00024381	0	0	Unassigned
New,CleanUp,ReferenceOTU1172790	0	0	0	0	0	0	0	0	0	0	0	0.000242785	0	Unassigned
New,ReferenceOTU1518	0	0	0	0	0	0	0	0	0	0	0	0.000242785	0	Unassigned
New,CleanUp,ReferenceOTU1522030	0	0	0	0	0	0	0	0	0	0	0.000239845	2.62944e-06	0	Unassigned
New,ReferenceOTU1023	0	0	0	0	0.000215654	0	0	0	0	0	0	0	2.58158e-05	Unassigned
New,CleanUp,ReferenceOTU6028	0	0	0	0	0	0	0	0	0	0	0	0.000240156	0	Unassigned
New,CleanUp,ReferenceOTU1172137	0	0	0	0	0.000209794	0	0	0	0	0	0	0	3.01184e-05	Unassigned
New,CleanUp,ReferenceOTU1508473	0	0	0	0	0	0	0	0	0	0	5.74836e-05	0.000182308	0	Unassigned
New,CleanUp,ReferenceOTU698184	0	0	0	0	0	0	0	0	0	0	1.58575e-05	0.000223503	0	Unassigned
New,ReferenceOTU485	0	0	0	0	0.000175805	0	0	0	0	0	0	0	6.02368e-05	Unassigned
New,CleanUp,ReferenceOTU1054615	0	0	0	0	5.86016e-06	0	0	0	0	0	0.000136771	9.20305e-05	0	Bacteria; Proteobacteria; Deltaproteobacteria; Bdellovibrionales; Bacteriovoracaceae; Peredibacter; uncultured organism
New,ReferenceOTU25	0	0	0	0	0.000191041	0	0	0	0	0	0	8.76481e-07	4.15921e-05	Unassigned
New,CleanUp,ReferenceOTU1820754	0	0	0	0	0.000151192	0	0	0	0	0	0	0	8.03158e-05	Unassigned
New,ReferenceOTU1269	0	0	0	0	0.000209794	0	0	0	0	0	0	0	2.15131e-05	Unassigned
New,ReferenceOTU166	0	0	0	0	0.000216826	0	0	0	0	0	0	0	1.43421e-05	Archaea; Marine Benthic Group E; uncultured archaeon; uncultured archaeon; uncultured archaeon; uncultured archaeon; uncultured archaeon
New,ReferenceOTU1152	0	0	0	0	0	0	0	0	0	0	1.18932e-05	0.00021912	0	Unassigned
New,CleanUp,ReferenceOTU83824	0	0	0	0	0	0	0	0	0	0	0.000223988	6.13537e-06	0	Unassigned
New,CleanUp,ReferenceOTU1153537	0	0	0	0	0	0	0	0	0	0	0.000229934	0	0	Unassigned
New,CleanUp,ReferenceOTU1191064	0	0	0	0	5.62575e-05	0	0	0	0	0	0	0	0.000173539	Unassigned
New,ReferenceOTU888	0	0	0	0	0	0	0	0	0	0	7.92877e-06	0.00022175	0	Unassigned
New,CleanUp,ReferenceOTU900633	0	0	0	0	7.03219e-05	0	0	0	0	0	0	0	0.000159197	Archaea; Woesearchaeota (DHVEG-6); uncultured archaeon; uncultured archaeon; uncultured archaeon; uncultured archaeon; uncultured archaeon
New,CleanUp,ReferenceOTU105845	0	0	0	0	0.000120719	0	0	0	0	0	0	0	0.000107566	Unassigned
New,CleanUp,ReferenceOTU1526541	0	0	0	0	2.22686e-05	0	0	0	0	0	0	8.76481e-07	0.000205092	Unassigned
New,ReferenceOTU3275	0	0	0	0	0	0	0	0	0	0	0	0.000227885	0	Unassigned
New,ReferenceOTU2872	0	0	0	0	0.000210966	0	0	0	0	0	0	0	1.57763e-05	Archaea; Marine Benthic Group E; uncultured archaeon; uncultured archaeon; uncultured archaeon; uncultured archaeon; uncultured archaeon
New,CleanUp,ReferenceOTU1198151	0	0	0	0	1.40644e-05	0	0	0	0	0	0	0	0.000212263	Unassigned
New,CleanUp,ReferenceOTU1802276	0	0	0	0	0	0	0	0	0	0	0	0.000226132	0	Unassigned
New,CleanUp,ReferenceOTU338930	0	0	0	0	0	0	0	0	0	0	8.12699e-05	0.000143743	0	Unassigned
New,CleanUp,ReferenceOTU1422192	0	0	0	0	0.000206278	0	0	0	0	0	0	7.01185e-06	1.00395e-05	Unassigned
New,ReferenceOTU2122	0	0	0	0	0	0	0	0	0	0	0.000212095	1.05178e-05	0	Unassigned
New,CleanUp,ReferenceOTU1425239	0	0	0	0	0.000217998	0	0	0	0	0	0	0	4.30263e-06	Unassigned
New,CleanUp,ReferenceOTU1036971	0	0	0	0	0	0	0	0	0	0	0	0.00022175	0	Unassigned
New,ReferenceOTU2219	0	0	0	0	6.21177e-05	0	0	0	0	0	0	0	0.000159197	Unassigned
New,CleanUp,ReferenceOTU590729	0	0	0	0	0.000214482	0	0	0	0	0	0	0	5.73684e-06	Unassigned
New,CleanUp,ReferenceOTU1698512	0	0	0	0	1.17203e-06	0	0	0	0	0	0	0.000218244	0	Unassigned
New,CleanUp,ReferenceOTU271775	0	0	0	0	0	0	0	0	0	0	0.000214077	4.38241e-06	0	Unassigned
New,CleanUp,ReferenceOTU47009	0	0	0	0	0.00021331	0	0	0	0	0	0	0	4.30263e-06	Unassigned
New,CleanUp,ReferenceOTU1398278	0	0	0	0	0	0	0	0	0	0	0	0.000217367	0	Unassigned
New,CleanUp,ReferenceOTU1513438	0	0	0	0	0	0	0	0	0	0	0	0.000217367	0	Unassigned
New,CleanUp,ReferenceOTU1292045	0	0	0	0	0.000119547	0	0	0	0	0	0	0	9.75263e-05	Unassigned
New,CleanUp,ReferenceOTU119036	0	0	0	0	0.000108999	0	0	0	0	0	0	0	0.000107566	Unassigned
New,CleanUp,ReferenceOTU156212	0	0	0	0	3.6333e-05	0	0	0	0	0	0	0	0.000179276	Archaea; Woesearchaeota (DHVEG-6); marine metagenome; marine metagenome; marine metagenome; marine metagenome; marine metagenome
New,ReferenceOTU1477	0	0	0	0	0	0	0	0	0	0	0	0.000214738	0	Unassigned
New,CleanUp,ReferenceOTU305924	0	0	0	0	0	0	0	0	0	0	1.98219e-06	0.000212108	0	Unassigned
New,CleanUp,ReferenceOTU1140629	0	0	0	0	0	0	0	0	0	0	5.1537e-05	0.000161273	0	Unassigned
New,ReferenceOTU3422	0	0	0	0	0.000202762	0	0	0	0	0	0	0	1.00395e-05	Archaea; Marine Benthic Group E; uncultured archaeon; uncultured archaeon; uncultured archaeon; uncultured archaeon; uncultured archaeon
New,CleanUp,ReferenceOTU1623548	0	0	0	0	3.6333e-05	0	0	0	0	0	0	0	0.000176408	Unassigned
New,CleanUp,ReferenceOTU62006	0	0	0	0	0	0	0	0	0	0	0	0	0.000212263	Unassigned
New,CleanUp,ReferenceOTU1204161	0	0	0	0	0.000158224	0	0	0	0	0	0	0	5.30658e-05	Unassigned
New,CleanUp,ReferenceOTU44001	0	0	0	0	0	0	0	0	0	0	0.000114967	9.55364e-05	0	Unassigned
New,CleanUp,ReferenceOTU1497413	0	0	0	0	0	0	0	0	0	0	0.000200201	9.64129e-06	0	Unassigned
New,CleanUp,ReferenceOTU162330	0	0	0	0	0	0	0	0	0	0	0.000206148	2.62944e-06	0	Unassigned
New,CleanUp,ReferenceOTU508949	0	0	0	0	0	0	0	0	0	0	0	0.00020685	1.43421e-06	Unassigned
New,CleanUp,ReferenceOTU722372	0	0	0	0	0	0	0	0	0	0	1.98219e-06	0.000205973	0	Unassigned
New,ReferenceOTU490	0	0	0	0	0	0	0	0	0	0	0	0.00020685	0	Unassigned
New,CleanUp,ReferenceOTU413335	0	0	0	0	0	0	0	0	0	0	0	0.000205097	1.43421e-06	Unassigned
New,CleanUp,ReferenceOTU1781538	0	0	0	0	0	0	0	0	0	0	0.000206148	0	0	Unassigned
New,CleanUp,ReferenceOTU1569532	0	0	0	0	3.5161e-06	0	0	0	0	0	0	0	0.000202224	Unassigned
New,CleanUp,ReferenceOTU1076213	0	0	0	0	0	0	0	0	0	0	1.98219e-06	0.000202467	0	Unassigned
New,CleanUp,ReferenceOTU777052	0	0	0	0	0	0	0	0	0	0	0.000168486	3.59357e-05	0	Unassigned
New,CleanUp,ReferenceOTU260954	0	0	0	0	0	0	0	0	0	0	0	0.00020422	0	Unassigned
New,CleanUp,ReferenceOTU598591	0	0	0	0	0	0	0	0	0	0	0	0.00020422	0	Unassigned
New,ReferenceOTU2540	0	0	0	0	0	0	0	0	0	0	0	0	0.000203658	Unassigned
New,CleanUp,ReferenceOTU730255	0	0	0	0	2.34406e-06	0	0	0	0	0	0	0	0.000200789	Unassigned
New,CleanUp,ReferenceOTU237800	0	0	0	0	0.000111343	0	0	0	0	0	0	0	9.17894e-05	Unassigned
New,CleanUp,ReferenceOTU72465	0	0	0	0	1.52364e-05	0	0	0	0	0	0	0	0.000187881	Bacteria; Actinobacteria; Acidimicrobiia; Acidimicrobiales; OM1 clade; Ambiguous_taxa; Ambiguous_taxa
New,CleanUp,ReferenceOTU1000472	0	0	0	0	4.68813e-06	0	0	0	0	0	0	0	0.000197921	Unassigned
New,CleanUp,ReferenceOTU1459641	0	0	0	0	0.000154708	0	0	0	0	0	0	0	4.73289e-05	Unassigned
New,CleanUp,ReferenceOTU270083	0	0	0	0	0	0	0	0	0	0	0	0.000201591	0	Unassigned
New,CleanUp,ReferenceOTU1784953	0	0	0	0	0	0	0	0	0	0	0	0.000200714	0	Unassigned
New,CleanUp,ReferenceOTU76177	0	0	0	0	0.000193385	0	0	0	0	0	0	0	5.73684e-06	Unassigned
New,CleanUp,ReferenceOTU371614	0	0	0	0	0	0	0	0	0	0	3.96438e-06	0.000194579	0	Unassigned
New,CleanUp,ReferenceOTU411001	0	0	0	0	0	0	0	0	0	0	0	0.000198085	0	Unassigned
New,CleanUp,ReferenceOTU805152	0	0	0	0	0	0	0	0	0	0	0	0	0.000197921	Unassigned
New,CleanUp,ReferenceOTU880928	0	0	0	0	0.000119547	0	0	0	0	0	0	0	7.74473e-05	Unassigned
New,CleanUp,ReferenceOTU892748	0	0	0	0	3.7505e-05	0	0	0	0	0	0	0	0.000159197	Unassigned
New,ReferenceOTU2692	0	0	0	0	0.000140644	0	0	0	0	0	0	0	5.59342e-05	Unassigned
New,CleanUp,ReferenceOTU1487530	0	0	0	0	0	0	0	0	0	0	0	0.000196332	0	Unassigned
New,ReferenceOTU3263	0	0	0	0	0	0	0	0	0	0	0.000196237	0	0	Unassigned
New,CleanUp,ReferenceOTU1102454	0	0	0	0	0.000194557	0	0	0	0	0	0	0	1.43421e-06	Unassigned
New,CleanUp,ReferenceOTU1823368	0	0	0	0	0	0	0	0	0	0	0	0.000195455	0	Unassigned
New,ReferenceOTU321	0	0	0	0	0	0	0	0	0	0	7.73055e-05	0.000117448	0	Unassigned
New,ReferenceOTU628	0	0	0	0	0	0	0	0	0	0	0.000188308	5.25889e-06	0	Unassigned
New,CleanUp,ReferenceOTU1229734	0	0	0	0	6.56338e-05	0	0	0	0	0	0	0	0.000127645	Unassigned
New,ReferenceOTU274	0	0	0	0	0	0	0	0	0	0	0	0.000192826	0	Unassigned
New,CleanUp,ReferenceOTU152959	0	0	0	0	0	0	0	0	0	0	3.96438e-06	0.000188443	0	Unassigned
New,ReferenceOTU1654	0	0	0	0	0	0	0	0	0	0	0	0.000191949	0	Unassigned
New,CleanUp,ReferenceOTU1457991	0	0	0	0	1.17203e-05	0	0	0	0	0	0	0	0.000179276	Unassigned
New,CleanUp,ReferenceOTU120291	0	0	0	0	0	0	0	0	0	0	0.00019029	0	0	Unassigned
New,CleanUp,ReferenceOTU1137788	0	0	0	0	0	0	0	0	0	0	0	0.000190196	0	Unassigned
New,CleanUp,ReferenceOTU1082237	0	0	0	0	0	0	0	0	0	0	0	0.000190196	0	Unassigned
New,CleanUp,ReferenceOTU1226197	0	0	0	0	0	0	0	0	0	0	0	0.000190196	0	Unassigned
New,CleanUp,ReferenceOTU1484625	0	0	0	0	0.00015002	0	0	0	0	0	0	9.64129e-06	3.01184e-05	Unassigned
New,CleanUp,ReferenceOTU815940	0	0	0	0	0	0	0	0	0	0	0	0.00018932	0	Unassigned
New,ReferenceOTU1719	0	0	0	0	6.32897e-05	0	0	0	0	0	0	0	0.000124776	Unassigned
New,CleanUp,ReferenceOTU91933	0	0	0	0	0.000108999	0	0	0	0	0	0	0	7.88815e-05	Unassigned
New,CleanUp,ReferenceOTU1158175	0	0	0	0	0	0	0	0	0	0	0.000176415	1.13943e-05	0	Unassigned
New,CleanUp,ReferenceOTU577747	0	0	0	0	0	0	0	0	0	0	0	0.000187567	0	Unassigned
New,CleanUp,ReferenceOTU190742	0	0	0	0	1.52364e-05	0	0	0	0	0	0	0	0.000172105	Unassigned
New,CleanUp,ReferenceOTU1799975	0	0	0	0	0	0	0	0	0	0	1.38753e-05	0.00017179	0	Unassigned
New,CleanUp,ReferenceOTU271824	0	0	0	0	0.000126579	0	0	0	0	0	0	0	5.88026e-05	Unassigned
New,CleanUp,ReferenceOTU18888	0	0	0	0	0.00015002	0	0	0	0	0	0	8.76481e-07	3.4421e-05	Unassigned
New,CleanUp,ReferenceOTU1642671	0	0	0	0	7.96982e-05	0	0	0	0	0	0	8.76481e-07	0.000104697	Unassigned
New,CleanUp,ReferenceOTU317605	0	0	0	0	0	0	0	0	0	0	9.3163e-05	9.20305e-05	0	Unassigned
New,ReferenceOTU1624	0	0	0	0	0.000179321	0	0	0	0	0	0	0	5.73684e-06	Archaea; Marine Benthic Group E; uncultured archaeon; uncultured archaeon; uncultured archaeon; uncultured archaeon; uncultured archaeon
New,CleanUp,ReferenceOTU620657	0	0	0	0	0	0	0	0	0	0	0	0	0.000185013	Unassigned
New,CleanUp,ReferenceOTU1631600	0	0	0	0	9.02465e-05	0	0	0	0	0	0	0	9.46579e-05	Unassigned
New,CleanUp,ReferenceOTU1380531	0	0	0	0	8.20422e-06	0	0	0	0	0	0	0	0.000176408	Unassigned
New,CleanUp,ReferenceOTU1002100	0	0	0	0	0	0	0	0	0	0	3.96438e-06	0.000180555	0	Unassigned
New,ReferenceOTU366	0	0	0	0	0.000164084	0	0	0	0	0	0	0	2.00789e-05	Unassigned
New,CleanUp,ReferenceOTU1299400	0	0	0	0	7.03219e-06	0	0	0	0	0	0	0	0.000176408	Unassigned
New,CleanUp,ReferenceOTU1242648	0	0	0	0	5.39135e-05	0	0	0	0	0	0	0	0.000129079	Unassigned
New,CleanUp,ReferenceOTU1025635	0	0	0	0	0.000171117	0	0	0	0	0	0	0	1.14737e-05	Archaea; Marine Benthic Group E; uncultured archaeon; uncultured archaeon; uncultured archaeon; uncultured archaeon; uncultured archaeon
New,CleanUp,ReferenceOTU1834780	0	0	0	0	0.000169945	0	0	0	0	0	0	0	1.14737e-05	Unassigned
New,ReferenceOTU2086	0	0	0	0	7.96982e-05	0	0	0	0	0	0	0	0.000100395	Unassigned
New,CleanUp,ReferenceOTU523374	0	0	0	0	2.10966e-05	0	0	0	0	0	0	0	0.000157763	Unassigned
New,CleanUp,ReferenceOTU1445144	0	0	0	0	0	0	0	0	0	0	0.000160558	1.75296e-05	0	Unassigned
New,CleanUp,ReferenceOTU1051631	0	0	0	0	0	0	0	0	0	0	0	0.000177926	0	Unassigned
New,ReferenceOTU2905	0	0	0	0	0	0	0	0	0	0	0	0.000177926	0	Unassigned
New,CleanUp,ReferenceOTU1845187	0	0	0	0	0	0	0	0	0	0	3.96438e-06	0.000173543	0	Unassigned
New,CleanUp,ReferenceOTU94568	0	0	0	0	0	0	0	0	0	0	7.92877e-06	0.000169161	0	Unassigned
New,CleanUp,ReferenceOTU1400129	0	0	0	0	0	0	0	0	0	0	0	0.000177049	0	Unassigned
New,CleanUp,ReferenceOTU1335780	0	0	0	0	0	0	0	0	0	0	0	0.000175296	0	Unassigned
New,CleanUp,ReferenceOTU645054	0	0	0	0	0	0	0	0	0	0	0	0.000175296	0	Unassigned
New,CleanUp,ReferenceOTU679068	0	0	0	0	0.000173461	0	0	0	0	0	0	0	1.43421e-06	Unassigned
New,CleanUp,ReferenceOTU322893	0	0	0	0	0	0	0	0	0	0	0	0.000173543	0	Unassigned
New,CleanUp,ReferenceOTU433062	0	0	0	0	1.17203e-06	0	0	0	0	0	0	0	0.000172105	Unassigned
New,CleanUp,ReferenceOTU12456	0	0	0	0	5.27414e-05	0	0	0	0	0	0	0	0.000120474	Unassigned
New,CleanUp,ReferenceOTU1835248	0	0	0	0	0	0	0	0	0	0	0	0.000172667	0	Unassigned
New,CleanUp,ReferenceOTU1562760	0	0	0	0	0	0	0	0	0	0	0.000172451	0	0	Unassigned
New,CleanUp,ReferenceOTU145700	0	0	0	0	0	0	0	0	0	0	0	0.00017179	0	Unassigned
New,CleanUp,ReferenceOTU1068871	0	0	0	0	3.5161e-06	0	0	0	0	0	0	0	0.000167803	Unassigned
New,CleanUp,ReferenceOTU445533	0	0	0	0	0.000106655	0	0	0	0	0	0	0	6.45394e-05	Unassigned
New,ReferenceOTU3055	0	0	0	0	0.000158224	0	0	0	0	0	0	0	1.29079e-05	Archaea; Marine Benthic Group E; uncultured archaeon; uncultured archaeon; uncultured archaeon; uncultured archaeon; uncultured archaeon
New,CleanUp,ReferenceOTU711328	0	0	0	0	0.000147676	0	0	0	0	0	0	0	2.29474e-05	Unassigned
New,CleanUp,ReferenceOTU155765	0	0	0	0	0	0	0	0	0	0	0	0.000168284	1.43421e-06	Unassigned
New,CleanUp,ReferenceOTU602281	0	0	0	0	0	0	0	0	0	0	1.98219e-06	0.000166531	0	Unassigned
New,CleanUp,ReferenceOTU72971	0	0	0	0	0	0	0	0	0	0	0	0.000168284	0	Unassigned
New,CleanUp,ReferenceOTU627450	0	0	0	0	7.50101e-05	0	0	0	0	0	0	0	9.32236e-05	Unassigned
New,CleanUp,ReferenceOTU1654477	0	0	0	0	1.17203e-05	0	0	0	0	0	0	0	0.000156329	Unassigned
New,ReferenceOTU3068	0	0	0	0	0	0	0	0	0	0	1.38753e-05	0.000153384	0	Unassigned
New,CleanUp,ReferenceOTU1752507	0	0	0	0	0	0	0	0	0	0	0	0.000166531	0	Unassigned
New,ReferenceOTU890	0	0	0	0	1.17203e-06	0	0	0	0	0	0	0	0.000164934	Unassigned
HE814571,1,1535	0	0	0	0	0	0	0	0	0	0	0.000164522	8.76481e-07	0	Bacteria; Proteobacteria; Gammaproteobacteria; Methylococcales; Marine Methylotrophic Group 2
New,CleanUp,ReferenceOTU116148	0	0	0	0	0	0	0	0	0	0	0	0.000164778	0	Unassigned
New,CleanUp,ReferenceOTU731571	0	0	0	0	0	0	0	0	0	0	0	0.000163902	0	Unassigned
New,CleanUp,ReferenceOTU639084	0	0	0	0	8.67304e-05	0	0	0	0	0	0	4.20711e-05	3.4421e-05	Bacteria; Proteobacteria; Deltaproteobacteria; Bdellovibrionales; Bacteriovoracaceae; uncultured
New,CleanUp,ReferenceOTU459206	0	0	0	0	2.69567e-05	0	0	0	0	0	0	0	0.00013625	Unassigned
New,ReferenceOTU1373	0	0	0	0	0.00015588	0	0	0	0	0	0	0	7.17105e-06	Archaea; Marine Benthic Group E; uncultured archaeon; uncultured archaeon; uncultured archaeon; uncultured archaeon; uncultured archaeon
New,CleanUp,ReferenceOTU449748	0	0	0	0	0	0	0	0	0	0	0	0.000163025	0	Unassigned
New,CleanUp,ReferenceOTU745221	0	0	0	0	0	0	0	0	0	0	0	0.000163025	0	Unassigned
New,CleanUp,ReferenceOTU504189	0	0	0	0	4.80533e-05	0	0	0	0	0	0	0	0.000113303	Unassigned
New,CleanUp,ReferenceOTU31316	0	0	0	0	0	0	0	0	0	0	0	0.000161273	0	Unassigned
New,CleanUp,ReferenceOTU9322	0	0	0	0	0	0	0	0	0	0	0.000160558	0	0	Unassigned
New,CleanUp,ReferenceOTU956421	0	0	0	0	0	0	0	0	0	0	5.74836e-05	0.000102548	0	Unassigned
New,CleanUp,ReferenceOTU1535497	0	0	0	0	0.00015002	0	0	0	0	0	0	8.76481e-07	8.60526e-06	Unassigned
New,CleanUp,ReferenceOTU272083	0	0	0	0	0	0	0	0	0	0	0	0	0.000159197	Unassigned
New,ReferenceOTU1092	0	0	0	0	0	0	0	0	0	0	1.18932e-05	0.000147249	0	Unassigned
New,CleanUp,ReferenceOTU167180	0	0	0	0	0	0	0	0	0	0	0	0.000158643	0	Unassigned
New,CleanUp,ReferenceOTU1550020	0	0	0	0	0	0	0	0	0	0	1.98219e-06	0.000155137	0	Unassigned
New,ReferenceOTU2767	0	0	0	0	0	0	0	0	0	0	1.98219e-06	0.000155137	0	Unassigned
New,CleanUp,ReferenceOTU1276229	0	0	0	0	0.000112515	0	0	0	0	0	0	0	4.44605e-05	Bacteria; Acidobacteria; Holophagae; Acanthopleuribacterales; Acanthopleuribacteraceae; Acanthopleuribacter; uncultured bacterium
New,CleanUp,ReferenceOTU956325	0	0	0	0	1.17203e-06	0	0	0	0	0	1.58575e-05	0.000138484	1.43421e-06	Unassigned
New,ReferenceOTU1317	0	0	0	0	0	0	0	0	0	0	0	0.00015689	0	Unassigned
New,CleanUp,ReferenceOTU24042	0	0	0	0	0	0	0	0	0	0	0.000156593	0	0	Unassigned
New,CleanUp,ReferenceOTU496378	0	0	0	0	0	0	0	0	0	0	0	0.000156014	0	Unassigned
New,CleanUp,ReferenceOTU1183876	0	0	0	0	0.000106655	0	0	0	0	0	0	0	4.87631e-05	Unassigned
New,CleanUp,ReferenceOTU389340	0	0	0	0	0	0	0	0	0	0	3.36973e-05	0.000120078	1.43421e-06	Unassigned
New,CleanUp,ReferenceOTU968762	0	0	0	0	0	0	0	0	0	0	0	0.000155137	0	Unassigned
New,CleanUp,ReferenceOTU358632	0	0	0	0	0	0	0	0	0	0	0	0	0.000154895	Bacteria; Actinobacteria; Acidimicrobiia; Acidimicrobiales; uncultured; uncultured bacterium; uncultured bacterium
New,CleanUp,ReferenceOTU1860667	0	0	0	0	0.000141816	0	0	0	0	0	0	0	1.29079e-05	Unassigned
New,CleanUp,ReferenceOTU991776	0	0	0	0	0	0	0	0	0	0	0.000154611	0	0	Unassigned
New,CleanUp,ReferenceOTU302479	0	0	0	0	0	0	0	0	0	0	0	0.000154261	0	Unassigned
New,CleanUp,ReferenceOTU1702681	0	0	0	0	0	0	0	0	0	0	0	0.000154261	0	Unassigned
New,ReferenceOTU2083	0	0	0	0	0	0	0	0	0	0	3.96438e-06	0.000149878	0	Unassigned
New,CleanUp,ReferenceOTU719892	0	0	0	0	0	0	0	0	0	0	0	0	0.00015346	Unassigned
New,CleanUp,ReferenceOTU687237	0	0	0	0	0	0	0	0	0	0	0	0.000153384	0	Unassigned
New,CleanUp,ReferenceOTU323082	0	0	0	0	0	0	0	0	0	0	0	0.000153384	0	Unassigned
New,CleanUp,ReferenceOTU1409848	0	0	0	0	0	0	0	0	0	0	0	0.000151631	1.43421e-06	Unassigned
New,CleanUp,ReferenceOTU432282	0	0	0	0	7.03219e-06	0	0	0	0	0	0	1.92826e-05	0.00012621	Unassigned
New,CleanUp,ReferenceOTU1571557	0	0	0	0	0.000107827	0	0	0	0	0	0	0	4.44605e-05	Unassigned
New,ReferenceOTU1614	0	0	0	0	0	0	0	0	0	0	0	0.000150755	1.43421e-06	Unassigned
New,CleanUp,ReferenceOTU1799650	0	0	0	0	0	0	0	0	0	0	0	0.000151631	0	Unassigned
New,CleanUp,ReferenceOTU1538656	0	0	0	0	0	0	0	0	0	0	0	0.000151631	0	Unassigned
New,CleanUp,ReferenceOTU1792420	0	0	0	0	0	0	0	0	0	0	5.94658e-06	0.000144619	0	Unassigned
New,ReferenceOTU588	0	0	0	0	0	0	0	0	0	0	0.000146682	3.50592e-06	0	Unassigned
New,CleanUp,ReferenceOTU817562	0	0	0	0	1.17203e-06	0	0	0	0	0	0	0.000149002	0	Unassigned
New,CleanUp,ReferenceOTU1803219	0	0	0	0	3.6333e-05	0	0	0	0	0	0	0	0.000113303	Unassigned
New,CleanUp,ReferenceOTU763741	0	0	0	0	0	0	0	0	0	0	0	0	0.000149158	Unassigned
New,CleanUp,ReferenceOTU759001	0	0	0	0	0	0	0	0	0	0	0	0.000149002	0	Unassigned
New,CleanUp,ReferenceOTU1527942	0	0	0	0	0	0	0	0	0	0	0.000148664	0	0	Unassigned
New,CleanUp,ReferenceOTU1034329	0	0	0	0	0.000131268	0	0	0	0	0	0	0	1.57763e-05	Unassigned
New,CleanUp,ReferenceOTU397931	0	0	0	0	0	0	0	0	0	0	7.92877e-06	0.000138484	0	Unassigned
New,CleanUp,ReferenceOTU601337	0	0	0	0	0	0	0	0	0	0	0	0.000146372	0	Unassigned
New,ReferenceOTU2410	0	0	0	0	0	0	0	0	0	0	0	0.000146372	0	Unassigned
New,ReferenceOTU2512	0	0	0	0	0.000137128	0	0	0	0	0	0	0	8.60526e-06	Unassigned
New,ReferenceOTU2963	0	0	0	0	0	0	0	0	0	0	1.98219e-06	0.000143743	0	Unassigned
New,CleanUp,ReferenceOTU1459165	0	0	0	0	0	0	0	0	0	0	1.38753e-05	0.000131472	0	Unassigned
New,CleanUp,ReferenceOTU1199171	0	0	0	0	0	0	0	0	0	0	0	6.13537e-06	0.000139118	Archaea; Woesearchaeota (DHVEG-6); uncultured euryarchaeote; uncultured euryarchaeote; uncultured euryarchaeote; uncultured euryarchaeote; uncultured euryarchaeote
New,CleanUp,ReferenceOTU1253518	0	0	0	0	7.03219e-06	0	0	0	0	0	0	0	0.000137684	Unassigned
New,CleanUp,ReferenceOTU478414	0	0	0	0	0	0	0	0	0	0	0	0.000144619	0	Unassigned
New,CleanUp,ReferenceOTU1249714	0	0	0	0	0	0	0	0	0	0	0	0.000144619	0	Unassigned
New,CleanUp,ReferenceOTU771411	0	0	0	0	0	0	0	0	0	0	9.91096e-06	0.000134102	0	Unassigned
New,CleanUp,ReferenceOTU1123089	0	0	0	0	0.000126579	0	0	0	0	0	0	0	1.72105e-05	Archaea; Marine Benthic Group E; uncultured archaeon; uncultured archaeon; uncultured archaeon; uncultured archaeon; uncultured archaeon
New,CleanUp,ReferenceOTU1662453	0	0	0	0	0	0	0	0	0	0	3.56795e-05	0.000107807	0	Unassigned
New,CleanUp,ReferenceOTU383336	0	0	0	0	0	0	0	0	0	0	0	0	0.000143421	Unassigned
New,CleanUp,ReferenceOTU130549	0	0	0	0	0	0	0	0	0	0	0.000136771	6.13537e-06	0	Unassigned
New,CleanUp,ReferenceOTU657156	0	0	0	0	0	0	0	0	0	0	0.000138753	3.50592e-06	0	Unassigned
New,CleanUp,ReferenceOTU601123	0	0	0	0	0	0	0	0	0	0	0	0	0.000141987	Unassigned
New,ReferenceOTU1469	0	0	0	0	0	0	0	0	0	0	0.000140736	0	0	Unassigned
New,CleanUp,ReferenceOTU219094	0	0	0	0	0	0	0	0	0	0	1.98219e-05	0.000120078	0	Unassigned
New,ReferenceOTU2700	0	0	0	0	0.000123063	0	0	0	0	0	0	0	1.57763e-05	Archaea; Marine Benthic Group E; uncultured archaeon; uncultured archaeon; uncultured archaeon; uncultured archaeon; uncultured archaeon
New,CleanUp,ReferenceOTU1257184	0	0	0	0	0	0	0	0	0	0	0	0.000138484	0	Unassigned
New,CleanUp,ReferenceOTU1720501	0	0	0	0	0.000131268	0	0	0	0	0	0	0	7.17105e-06	Unassigned
New,CleanUp,ReferenceOTU228764	0	0	0	0	0	0	0	0	0	0	0	0.000136731	0	Unassigned
New,CleanUp,ReferenceOTU1754868	0	0	0	0	0.000114859	0	0	0	0	0	0	0	2.15131e-05	Unassigned
KF616609,1,1482	0	0	0	0	0.000116031	0	0	0	0	0	0	0	2.00789e-05	Bacteria; Proteobacteria; Deltaproteobacteria; Myxococcales; Haliangiaceae; Haliangium; uncultured bacterium
New,CleanUp,ReferenceOTU1767182	0	0	0	0	0	0	0	0	0	0	0	0.000135855	0	Unassigned
New,CleanUp,ReferenceOTU1337376	0	0	0	0	0	0	0	0	0	0	0	0.000135855	0	Unassigned
New,CleanUp,ReferenceOTU308436	0	0	0	0	0	0	0	0	0	0	0	0.000135855	0	Unassigned
New,CleanUp,ReferenceOTU266186	0	0	0	0	7.3838e-05	0	0	0	0	0	0	0	6.1671e-05	Unassigned
New,ReferenceOTU2058	0	0	0	0	0	0	0	0	0	0	0.000130825	4.38241e-06	0	Unassigned
New,ReferenceOTU658	0	0	0	0	0.000121891	0	0	0	0	0	0	0	1.29079e-05	Unassigned
New,CleanUp,ReferenceOTU1663522	0	0	0	0	0	0	0	0	0	0	0	8.76481e-07	0.000133382	Unassigned
New,ReferenceOTU2983	0	0	0	0	0	0	0	0	0	0	0	0.000134102	0	Unassigned
New,CleanUp,ReferenceOTU876153	0	0	0	0	0	0	0	0	0	0	0	0.000134102	0	Unassigned
New,CleanUp,ReferenceOTU768995	0	0	0	0	4.21932e-05	0	0	0	0	0	0	0	9.17894e-05	Unassigned
New,CleanUp,ReferenceOTU591678	0	0	0	0	4.21932e-05	0	0	0	0	0	0	0	9.17894e-05	Unassigned
New,CleanUp,ReferenceOTU734480	0	0	0	0	0	0	0	0	0	0	0	0.000132349	1.43421e-06	Unassigned
New,CleanUp,ReferenceOTU106775	0	0	0	0	0	0	0	0	0	0	1.58575e-05	0.000117448	0	Unassigned
New,CleanUp,ReferenceOTU1679133	0	0	0	0	0.000128924	0	0	0	0	0	0	0	4.30263e-06	Unassigned
New,ReferenceOTU2821	0	0	0	0	0	0	0	0	0	0	0	0.000133225	0	Unassigned
New,CleanUp,ReferenceOTU1149749	0	0	0	0	0	0	0	0	0	0	0	0.000133225	0	Unassigned
New,CleanUp,ReferenceOTU750175	0	0	0	0	0	0	0	0	0	0	0	0.000132349	0	Unassigned
New,CleanUp,ReferenceOTU315459	0	0	0	0	0	0	0	0	0	0	0	0.000132349	0	Unassigned
New,CleanUp,ReferenceOTU865628	0	0	0	0	8.67304e-05	0	0	0	0	0	0	8.76481e-07	4.44605e-05	Unassigned
New,CleanUp,ReferenceOTU1704808	0	0	0	0	0.000121891	0	0	0	0	0	0	0	1.00395e-05	Archaea; Marine Benthic Group E; uncultured archaeon; uncultured archaeon; uncultured archaeon; uncultured archaeon; uncultured archaeon
New,ReferenceOTU893	0	0	0	0	0	0	0	0	0	0	0	0.000131472	0	Unassigned
New,CleanUp,ReferenceOTU1555068	0	0	0	0	2.22686e-05	0	0	0	0	0	0	0	0.000109	Unassigned
New,CleanUp,ReferenceOTU787242	0	0	0	0	3.5161e-06	0	0	0	0	0	0	0	0.000127645	Unassigned
New,CleanUp,ReferenceOTU1331994	0	0	0	0	1.17203e-06	0	0	0	0	0	0	0.000129719	0	Unassigned
New,CleanUp,ReferenceOTU568996	0	0	0	0	0	0	0	0	0	0	0.000130825	0	0	Unassigned
New,CleanUp,ReferenceOTU238471	0	0	0	0	0	0	0	0	0	0	0.000128842	1.75296e-06	0	Unassigned
New,CleanUp,ReferenceOTU117838	0	0	0	0	2.10966e-05	0	0	0	0	0	0	0	0.000109	Unassigned
New,CleanUp,ReferenceOTU713417	0	0	0	0	2.34406e-06	0	0	0	0	0	0	0	0.000127645	Unassigned
New,CleanUp,ReferenceOTU1232926	0	0	0	0	0	0	0	0	0	0	0	0.000129719	0	Unassigned
New,CleanUp,ReferenceOTU1623700	0	0	0	0	0	0	0	0	0	0	0	0.000129719	0	Unassigned
New,CleanUp,ReferenceOTU291303	0	0	0	0	0.000120719	0	0	0	0	0	0	0	8.60526e-06	Unassigned
New,CleanUp,ReferenceOTU1513165	0	0	0	0	0	0	0	0	0	0	1.98219e-06	0.00012709	0	Unassigned
New,CleanUp,ReferenceOTU1138435	0	0	0	0	7.03219e-06	0	0	0	0	0	0	0	0.000121908	Unassigned
New,CleanUp,ReferenceOTU976799	0	0	0	0	0	0	0	0	0	0	0	0.000128843	0	Unassigned
New,CleanUp,ReferenceOTU556900	0	0	0	0	0	0	0	0	0	0	0	0.000128843	0	Unassigned
New,CleanUp,ReferenceOTU205526	0	0	0	0	0	0	0	0	0	0	0	0.000128843	0	Unassigned
New,CleanUp,ReferenceOTU1195354	0	0	0	0	0	0	0	0	0	0	0	0.000128843	0	Unassigned
New,ReferenceOTU1682	0	0	0	0	0.000112515	0	0	0	0	0	0	8.76481e-07	1.43421e-05	Archaea; Marine Benthic Group E; uncultured archaeon; uncultured archaeon; uncultured archaeon; uncultured archaeon; uncultured archaeon
New,ReferenceOTU476	0	0	0	0	5.86016e-05	0	0	0	0	0	0	0	6.88421e-05	Unassigned
New,CleanUp,ReferenceOTU1527012	0	0	0	0	0	0	0	0	0	0	0	0.00012709	0	Unassigned
New,CleanUp,ReferenceOTU1542831	0	0	0	0	0	0	0	0	0	0	1.38753e-05	0.000113066	0	Unassigned
New,CleanUp,ReferenceOTU21199	0	0	0	0	0	0	0	0	0	0	1.18932e-05	0.000114819	0	Unassigned
New,CleanUp,ReferenceOTU1716404	0	0	0	0	0	0	0	0	0	0	3.36973e-05	9.2907e-05	0	Unassigned
New,CleanUp,ReferenceOTU387652	0	0	0	0	0	0	0	0	0	0	0	0	0.00012621	Unassigned
New,CleanUp,ReferenceOTU647691	0	0	0	0	0	0	0	0	0	0	0	0.000125337	0	Unassigned
New,CleanUp,ReferenceOTU1086160	0	0	0	0	5.62575e-05	0	0	0	0	0	0	0	6.88421e-05	Unassigned
New,CleanUp,ReferenceOTU1585990	0	0	0	0	0	0	0	0	0	0	0.000124878	0	0	Unassigned
New,CleanUp,ReferenceOTU1617912	0	0	0	0	0	0	0	0	0	0	0	0	0.000124776	Unassigned
AJ299166,1,939	0	0	0	0	0	0	0	0	0	0	1.98219e-06	0.000122707	0	Archaea; Crenarchaeota; Thermoprotei; Desulfurococcales; Desulfurococcaceae; Staphylothermus
New,CleanUp,ReferenceOTU1001465	0	0	0	0	7.73541e-05	0	0	0	0	0	0	0	4.73289e-05	Unassigned
New,ReferenceOTU359	0	0	0	0	0	0	0	0	0	0	0	0.00012446	0	Unassigned
New,CleanUp,ReferenceOTU622479	0	0	0	0	0	0	0	0	0	0	0.000120914	3.50592e-06	0	Unassigned
New,CleanUp,ReferenceOTU861815	0	0	0	0	3.39889e-05	0	0	0	0	0	0	0	9.03552e-05	Unassigned
New,CleanUp,ReferenceOTU224700	0	0	0	0	2.93008e-05	0	0	0	0	0	0	0	9.46579e-05	Unassigned
New,CleanUp,ReferenceOTU1818597	0	0	0	0	1.75805e-05	0	0	0	0	0	0	0	0.000106132	Archaea; Woesearchaeota (DHVEG-6); uncultured euryarchaeote; uncultured euryarchaeote; uncultured euryarchaeote; uncultured euryarchaeote; uncultured euryarchaeote
New,CleanUp,ReferenceOTU309189	0	0	0	0	0	0	0	0	0	0	0	0.000123584	0	Unassigned
New,CleanUp,ReferenceOTU753172	0	0	0	0	0	0	0	0	0	0	0	0.000123584	0	Unassigned
New,CleanUp,ReferenceOTU606249	0	0	0	0	0	0	0	0	0	0	0	0	0.000123342	Unassigned
New,CleanUp,ReferenceOTU1266297	0	0	0	0	0	0	0	0	0	0	0.000122896	0	0	Unassigned
New,CleanUp,ReferenceOTU1378522	0	0	0	0	0	0	0	0	0	0	0.000122896	0	0	Unassigned
New,ReferenceOTU201	0	0	0	0	0	0	0	0	0	0	1.58575e-05	0.000106931	0	Unassigned
New,CleanUp,ReferenceOTU1407872	0	0	0	0	0	0	0	0	0	0	0	0.000122707	0	Unassigned
New,CleanUp,ReferenceOTU1163647	0	0	0	0	0	0	0	0	0	0	0	0.000122707	0	Unassigned
New,CleanUp,ReferenceOTU1468891	0	0	0	0	0	0	0	0	0	0	0	0.000122707	0	Unassigned
New,CleanUp,ReferenceOTU419808	0	0	0	0	9.96227e-05	0	0	0	0	0	0	0	2.29474e-05	Unassigned
New,CleanUp,ReferenceOTU1486111	0	0	0	0	0	0	0	0	0	0	0	0.000121831	0	Unassigned
New,CleanUp,ReferenceOTU660043	0	0	0	0	0	0	0	0	0	0	0	0.000121831	0	Unassigned
New,CleanUp,ReferenceOTU1642145	0	0	0	0	0	0	0	0	0	0	0	0.000121831	0	Unassigned
New,CleanUp,ReferenceOTU189259	0	0	0	0	0	0	0	0	0	0	0.000120914	0	0	Unassigned
New,CleanUp,ReferenceOTU44804	0	0	0	0	0	0	0	0	0	0	0.000112985	7.88833e-06	0	Unassigned
New,CleanUp,ReferenceOTU63730	0	0	0	0	0	0	0	0	0	0	6.73945e-05	5.34653e-05	0	Unassigned
New,CleanUp,ReferenceOTU100601	0	0	0	0	5.62575e-05	0	0	0	0	0	0	0	6.45394e-05	Unassigned
New,ReferenceOTU26	0	0	0	0	8.55583e-05	0	0	0	0	0	0	0	3.4421e-05	Unassigned
New,CleanUp,ReferenceOTU1005239	0	0	0	0	0.000106655	0	0	0	0	0	0	0	1.29079e-05	Unassigned
New,CleanUp,ReferenceOTU206459	0	0	0	0	0	0	0	0	0	0	7.92877e-06	0.000111313	0	Unassigned
New,CleanUp,ReferenceOTU357415	0	0	0	0	0	0	0	0	0	0	0	0.000119201	0	Unassigned
New,CleanUp,ReferenceOTU114609	0	0	0	0	0	0	0	0	0	0	0	0.000119201	0	Unassigned
New,CleanUp,ReferenceOTU890067	0	0	0	0	0	0	0	0	0	0	0.000118932	0	0	Unassigned
New,ReferenceOTU1182	0	0	0	0	0	0	0	0	0	0	0	0.000118325	0	Unassigned
New,CleanUp,ReferenceOTU484456	0	0	0	0	0	0	0	0	0	0	0	0	0.000117605	Bacteria; Proteobacteria; Deltaproteobacteria; Bdellovibrionales; Bacteriovoracaceae; Peredibacter; uncultured delta proteobacterium
New,CleanUp,ReferenceOTU270762	0	0	0	0	0	0	0	0	0	0	0.000112985	4.38241e-06	0	Unassigned
New,CleanUp,ReferenceOTU868927	0	0	0	0	0	0	0	0	0	0	0	0.000116572	0	Unassigned
New,CleanUp,ReferenceOTU599693	0	0	0	0	0	0	0	0	0	0	0	0.000116572	0	Unassigned
New,CleanUp,ReferenceOTU1694118	0	0	0	0	0	0	0	0	0	0	0	0.000116572	0	Unassigned
New,CleanUp,ReferenceOTU991357	0	0	0	0	0.000101967	0	0	0	0	0	0	0	1.43421e-05	Unassigned
New,CleanUp,ReferenceOTU987910	0	0	0	0	7.73541e-05	0	0	0	0	0	0	0	3.87237e-05	Unassigned
New,CleanUp,ReferenceOTU571693	0	0	0	0	0	0	0	0	0	0	0	0.000115695	0	Unassigned
New,CleanUp,ReferenceOTU1654253	0	0	0	0	0	0	0	0	0	0	0	0.000115695	0	Unassigned
New,CleanUp,ReferenceOTU800482	0	0	0	0	0	0	0	0	0	0	0	0.000115695	0	Unassigned
New,CleanUp,ReferenceOTU1260260	0	0	0	0	1.17203e-06	0	0	0	0	0	0	0.000113066	1.43421e-06	Unassigned
New,CleanUp,ReferenceOTU218251	0	0	0	0	8.08702e-05	0	0	0	0	0	0	0	3.4421e-05	Unassigned
New,CleanUp,ReferenceOTU1627951	0	0	0	0	0	0	0	0	0	0	3.96438e-06	0.000110437	0	Unassigned
New,CleanUp,ReferenceOTU1383342	0	0	0	0	0	0	0	0	0	0	0	0.000113943	0	Unassigned
New,CleanUp,ReferenceOTU340611	0	0	0	0	1.05483e-05	0	0	0	0	0	0	0	0.000103263	Unassigned
New,CleanUp,ReferenceOTU943746	0	0	0	0	0	0	0	0	0	0	0	0	0.000113303	Unassigned
New,CleanUp,ReferenceOTU449870	0	0	0	0	0.000104311	0	0	0	0	0	0	0	8.60526e-06	Unassigned
New,CleanUp,ReferenceOTU1790092	0	0	0	0	0	0	0	0	0	0	5.94658e-06	0.000106931	0	Unassigned
New,CleanUp,ReferenceOTU317743	0	0	0	0	0	0	0	0	0	0	4.36082e-05	6.9242e-05	0	Unassigned
New,CleanUp,ReferenceOTU727305	0	0	0	0	0	0	0	0	0	0	3.96438e-06	0.000108684	0	Unassigned
New,CleanUp,ReferenceOTU1397433	0	0	0	0	0	0	0	0	0	0	0	0.00011219	0	Unassigned
New,CleanUp,ReferenceOTU1744465	0	0	0	0	0	0	0	0	0	0	0	0.00011219	0	Unassigned
New,CleanUp,ReferenceOTU1630099	0	0	0	0	0	0	0	0	0	0	0	0.00011219	0	Unassigned
New,CleanUp,ReferenceOTU1587314	0	0	0	0	8.20422e-05	0	0	0	0	0	0	0	3.01184e-05	Unassigned
New,CleanUp,ReferenceOTU462155	0	0	0	0	1.40644e-05	0	0	0	0	0	0	0	9.75263e-05	Unassigned
New,ReferenceOTU711	0	0	0	0	0	0	0	0	0	0	0	0.000111313	0	Unassigned
New,CleanUp,ReferenceOTU983693	0	0	0	0	0	0	0	0	0	0	0	0.000111313	0	Unassigned
New,CleanUp,ReferenceOTU791197	0	0	0	0	9.14185e-05	0	0	0	0	0	0	2.62944e-06	1.72105e-05	Unassigned
New,CleanUp,ReferenceOTU817786	0	0	0	0	0	0	0	0	0	0	6.73945e-05	4.38241e-05	0	Unassigned
KM356454,1,1483	0	0	0	0	0	0	0	0	0	0	0.000111003	0	0	Bacteria; Proteobacteria; Deltaproteobacteria; Desulfobacterales; Desulfobulbaceae; Desulfocapsa
New,CleanUp,ReferenceOTU1218187	0	0	0	0	8.20422e-05	0	0	0	0	0	0	0	2.86842e-05	Unassigned
New,CleanUp,ReferenceOTU980473	0	0	0	0	0	0	0	0	0	0	9.91096e-05	1.13943e-05	0	Unassigned
New,CleanUp,ReferenceOTU552688	0	0	0	0	0	0	0	0	0	0	0	0.000110437	0	Unassigned
New,CleanUp,ReferenceOTU1641064	0	0	0	0	0	0	0	0	0	0	0	0	0.000110434	Unassigned
New,CleanUp,ReferenceOTU1238638	0	0	0	0	0	0	0	0	0	0	0	0	0.000110434	Unassigned
New,CleanUp,ReferenceOTU52327	0	0	0	0	0	0	0	0	0	0	0.000109021	8.76481e-07	0	Unassigned
New,CleanUp,ReferenceOTU523436	0	0	0	0	0	0	0	0	0	0	0	0.00010956	0	Unassigned
New,ReferenceOTU990	0	0	0	0	0	0	0	0	0	0	0	0	0.000109	Unassigned
New,CleanUp,ReferenceOTU755834	0	0	0	0	0	0	0	0	0	0	1.98219e-06	0.000106931	0	Unassigned
New,CleanUp,ReferenceOTU857547	0	0	0	0	0.000103139	0	0	0	0	0	0	0	5.73684e-06	Unassigned
New,CleanUp,ReferenceOTU1495034	0	0	0	0	0	0	0	0	0	0	0	0.000108684	0	Unassigned
New,ReferenceOTU2266	0	0	0	0	0	0	0	0	0	0	0	0.000108684	0	Unassigned
New,CleanUp,ReferenceOTU464482	0	0	0	0	0	0	0	0	0	0	1.38753e-05	9.466e-05	0	Unassigned
New,CleanUp,ReferenceOTU804949	0	0	0	0	2.34406e-06	0	0	0	0	0	0	0.000106054	0	Unassigned
New,CleanUp,ReferenceOTU1787178	0	0	0	0	0	0	0	0	0	0	3.96438e-06	0.000104301	0	Unassigned
New,CleanUp,ReferenceOTU462058	0	0	0	0	0	0	0	0	0	0	3.96438e-06	0.000104301	0	Unassigned
New,CleanUp,ReferenceOTU1620264	0	0	0	0	0	0	0	0	0	0	7.92877e-06	9.99188e-05	0	Unassigned
New,ReferenceOTU1800	0	0	0	0	0	0	0	0	0	0	0	0.000107807	0	Unassigned
New,CleanUp,ReferenceOTU645121	0	0	0	0	0	0	0	0	0	0	3.96438e-06	0.000103425	0	Unassigned
New,CleanUp,ReferenceOTU698254	0	0	0	0	0.000104311	0	0	0	0	0	0	0	2.86842e-06	Unassigned
New,CleanUp,ReferenceOTU1374579	0	0	0	0	0	0	0	0	0	0	1.18932e-05	9.466e-05	0	Unassigned
New,CleanUp,ReferenceOTU1277856	0	0	0	0	0	0	0	0	0	0	0	0	0.000106132	Unassigned
New,CleanUp,ReferenceOTU1401734	0	0	0	0	0	0	0	0	0	0	0	0.000106054	0	Unassigned
New,CleanUp,ReferenceOTU884588	0	0	0	0	0	0	0	0	0	0	0	0.000106054	0	Unassigned
New,ReferenceOTU199	0	0	0	0	0	0	0	0	0	0	0	0.000106054	0	Unassigned
New,CleanUp,ReferenceOTU112369	0	0	0	0	0	0	0	0	0	0	0	0.000106054	0	Unassigned
New,CleanUp,ReferenceOTU393354	0	0	0	0	0	0	0	0	0	0	0	0.000106054	0	Unassigned
New,CleanUp,ReferenceOTU1616575	0	0	0	0	0	0	0	0	0	0	0	0.000106054	0	Unassigned
New,CleanUp,ReferenceOTU648693	0	0	0	0	0.000104311	0	0	0	0	0	0	0	1.43421e-06	Unassigned
New,CleanUp,ReferenceOTU928833	0	0	0	0	9.96227e-05	0	0	0	0	0	0	0	5.73684e-06	Unassigned
New,CleanUp,ReferenceOTU259018	0	0	0	0	0	0	0	0	0	0	3.17151e-05	7.36244e-05	0	Unassigned
New,CleanUp,ReferenceOTU1728429	0	0	0	0	0	0	0	0	0	0	0	0.000105178	0	Unassigned
New,ReferenceOTU382	0	0	0	0	0	0	0	0	0	0	0	0.000105178	0	Unassigned
New,CleanUp,ReferenceOTU30052	0	0	0	0	0	0	0	0	0	0	0	0.000105178	0	Unassigned
New,CleanUp,ReferenceOTU605494	0	0	0	0	0	0	0	0	0	0	0.000105056	0	0	Unassigned
New,CleanUp,ReferenceOTU1852887	0	0	0	0	8.32143e-05	0	0	0	0	0	0	0	2.15131e-05	Unassigned
New,CleanUp,ReferenceOTU1548209	0	0	0	0	0.000103139	0	0	0	0	0	0	0	1.43421e-06	Unassigned
New,ReferenceOTU2505	0	0	0	0	0	0	0	0	0	0	0	0.000104301	0	Unassigned
New,ReferenceOTU1606	0	0	0	0	0	0	0	0	0	0	0	0.000104301	0	Unassigned
New,CleanUp,ReferenceOTU405199	0	0	0	0	0	0	0	0	0	0	0	0.000104301	0	Unassigned
New,ReferenceOTU3052	0	0	0	0	0	0	0	0	0	0	0.000103074	8.76481e-07	0	Unassigned
New,CleanUp,ReferenceOTU1736242	0	0	0	0	0	0	0	0	0	0	0	0.000103425	0	Unassigned
New,CleanUp,ReferenceOTU899943	0	0	0	0	8.90744e-05	0	0	0	0	0	0	0	1.43421e-05	Unassigned
New,ReferenceOTU3479	0	0	0	0	0.000101967	0	0	0	0	0	0	0	1.43421e-06	Unassigned
New,CleanUp,ReferenceOTU10230	0	0	0	0	0	0	0	0	0	0	0	0	0.000103263	Unassigned
New,CleanUp,ReferenceOTU1799684	0	0	0	0	0	0	0	0	0	0	3.96438e-06	9.90424e-05	0	Unassigned
New,CleanUp,ReferenceOTU1571293	0	0	0	0	7.85261e-05	0	0	0	0	0	0	0	2.43816e-05	Unassigned
New,CleanUp,ReferenceOTU1516341	0	0	0	0	0	0	0	0	0	0	0	0.000102548	0	Unassigned
New,CleanUp,ReferenceOTU1664473	0	0	0	0	9.37626e-06	0	0	0	0	0	0	8.67716e-05	5.73684e-06	Unassigned
New,ReferenceOTU1688	0	0	0	0	0	0	0	0	0	0	0	0	0.000101829	Unassigned
New,CleanUp,ReferenceOTU1053538	0	0	0	0	0	0	0	0	0	0	0	0.000101672	0	Unassigned
New,CleanUp,ReferenceOTU1353297	0	0	0	0	0	0	0	0	0	0	0	0.000101672	0	Unassigned
New,CleanUp,ReferenceOTU779522	0	0	0	0	0	0	0	0	0	0	3.96438e-06	9.72894e-05	0	Unassigned
New,CleanUp,ReferenceOTU300220	0	0	0	0	9.25905e-05	0	0	0	0	0	0	0	8.60526e-06	Unassigned
New,CleanUp,ReferenceOTU963033	0	0	0	0	9.37626e-06	0	0	0	0	0	0	0	9.17894e-05	Unassigned
New,CleanUp,ReferenceOTU413693	0	0	0	0	0	0	0	0	0	0	0.000101092	0	0	Unassigned
New,CleanUp,ReferenceOTU611648	0	0	0	0	0	0	0	0	0	0	0	0.000100795	0	Unassigned
New,ReferenceOTU1119	0	0	0	0	0	0	0	0	0	0	0	0.000100795	0	Unassigned
New,CleanUp,ReferenceOTU1787116	0	0	0	0	7.61821e-05	0	0	0	0	0	0	0	2.43816e-05	Unassigned
New,CleanUp,ReferenceOTU1038574	0	0	0	0	0	0	0	0	0	0	0	0	0.000100395	Unassigned
New,CleanUp,ReferenceOTU1618239	0	0	0	0	0	0	0	0	0	0	0	0	0.000100395	Unassigned
New,CleanUp,ReferenceOTU1556567	0	0	0	0	0	0	0	0	0	0	9.3163e-05	7.01185e-06	0	Unassigned
New,CleanUp,ReferenceOTU526353	0	0	0	0	8.43863e-05	0	0	0	0	0	0	0	1.57763e-05	Unassigned
New,CleanUp,ReferenceOTU566245	0	0	0	0	0	0	0	0	0	0	0	9.99188e-05	0	Unassigned
New,CleanUp,ReferenceOTU1520233	0	0	0	0	0	0	0	0	0	0	0	9.99188e-05	0	Unassigned
New,CleanUp,ReferenceOTU849025	0	0	0	0	0	0	0	0	0	0	0	9.99188e-05	0	Unassigned
New,CleanUp,ReferenceOTU1477703	0	0	0	0	0	0	0	0	0	0	5.94658e-06	9.37835e-05	0	Unassigned
New,CleanUp,ReferenceOTU705329	0	0	0	0	0	0	0	0	0	0	9.91096e-05	0	0	Unassigned
New,CleanUp,ReferenceOTU1012342	0	0	0	0	0	0	0	0	0	0	0	9.90424e-05	0	Unassigned
New,CleanUp,ReferenceOTU305425	0	0	0	0	0	0	0	0	0	0	0	9.90424e-05	0	Unassigned
New,ReferenceOTU2354	0	0	0	0	0	0	0	0	0	0	0	9.90424e-05	0	Unassigned
New,ReferenceOTU2448	0	0	0	0	2.34406e-06	0	0	0	0	0	0	7.80068e-05	1.86447e-05	Unassigned
New,CleanUp,ReferenceOTU1460226	0	0	0	0	0	0	0	0	0	0	9.71274e-05	1.75296e-06	0	Unassigned
New,CleanUp,ReferenceOTU920427	0	0	0	0	0	0	0	0	0	0	5.94658e-06	9.2907e-05	0	Unassigned
New,CleanUp,ReferenceOTU1013017	0	0	0	0	8.67304e-05	0	0	0	0	0	0	0	1.14737e-05	Archaea; Marine Benthic Group E; uncultured archaeon; uncultured archaeon; uncultured archaeon; uncultured archaeon; uncultured archaeon
New,CleanUp,ReferenceOTU966807	0	0	0	0	0	0	0	0	0	0	0	9.81659e-05	0	Unassigned
New,CleanUp,ReferenceOTU65399	0	0	0	0	0	0	0	0	0	0	0	9.81659e-05	0	Unassigned
New,CleanUp,ReferenceOTU11721	0	0	0	0	9.49346e-05	0	0	0	0	0	0	0	2.86842e-06	Unassigned
New,CleanUp,ReferenceOTU1409081	0	0	0	0	0	0	0	0	0	0	0	9.72894e-05	0	Unassigned
New,CleanUp,ReferenceOTU1194500	0	0	0	0	7.85261e-05	0	0	0	0	0	0	0	1.86447e-05	Unassigned
New,CleanUp,ReferenceOTU1449598	0	0	0	0	0	0	0	0	0	0	3.96438e-06	9.2907e-05	0	Unassigned
New,CleanUp,ReferenceOTU728735	0	0	0	0	8.67304e-05	0	0	0	0	0	0	0	1.00395e-05	Unassigned
New,CleanUp,ReferenceOTU269779	0	0	0	0	8.67304e-05	0	0	0	0	0	0	0	1.00395e-05	Unassigned
New,CleanUp,ReferenceOTU1597597	0	0	0	0	2.93008e-05	0	0	0	0	0	0	0	6.74079e-05	Unassigned
New,CleanUp,ReferenceOTU934661	0	0	0	0	4.68813e-06	0	0	0	0	0	0	0	9.17894e-05	Unassigned
New,CleanUp,ReferenceOTU278041	0	0	0	0	0	0	0	0	0	0	0	9.64129e-05	0	Unassigned
New,ReferenceOTU1665	0	0	0	0	0	0	0	0	0	0	5.94658e-06	9.02775e-05	0	Unassigned
New,CleanUp,ReferenceOTU1531755	0	0	0	0	0	0	0	0	0	0	0	9.466e-05	1.43421e-06	Unassigned
New,CleanUp,ReferenceOTU895630	0	0	0	0	0	0	0	0	0	0	0	0	9.60921e-05	Unassigned
[truncated: 30,483 more rows]
